# Supplementary material for: Alterations in faecal microbiome and resistome in Chinese international travellers: a metagenomic analysis
Source: J Travel Med. 2023 Mar 2;30(6):taad027. doi: 10.1093/jtm/taad027 (PMC10628765; doi:10.1093/jtm/taad027)
Supplement: Suppl_tables_new_taad027 [file suppl_tables_new_taad027.xlsx]

## Sheet: Table S1
	Table S1. Main characteristics of the study cohort (n=90)
	Category	Variable	Option	Value*
	Basic	Sex	Male	24 (26.7)
			Female	62 (68.9)
		Age_yrs [Median (Range)]	-	21 (19–65)
		BMI [Median (Range)]	-	20 (18–33)
		BMI group	Underweight (BMI < 18.5)	13 (14.4)
			Normal (BMI 18.5 to < 23)	56 (62.2)
			Overweight (BMI 23 to < 25)	7 (7.8)
			Obese (BMI 25 or above)	8 (8.9)
		Delivery mode	Vaginal	52 (57.8)
			C-section	24 (26.7)
			Unknown	11 (12.2)
		Marital status	Never-married	77 (85.6)
			Married	10 (11.1)
		Education level	Senior secondary	5 (5.6)
			AL or diploma	2 (2.2)
			University or above	80 (88.9)
		Work status	Student	69 (76.7)
			Full-time or part-time	16 (17.8)
			Others	2 (2.2)
		Smoking	Yes	2 (2.2)
			No	86 (95.6)
		Alcohol drinking	Yes	31 (34.4)
			No	54 (60)
		Animal contact	Frequent	12 (13.3)
			Rare	46 (51.1)
			Never	29 (32.2)
		Bristol stool scale	Type 1–2	7 (7.8)
			Type 3–4	57 (63.3)
			Type 5–7	24 (26.7)
	Travel-related	Destination_region	Africa	11 (12.2)
			East Asia	22 (24.4)
			Southeast Asia	37 (41.1)
			Europe	8 (8.9)
			Multiple or others	12 (13.3)
		Destination_income	Low- or middle-income	52 (57.8)
			High-income	32 (35.6)
			Multiple	6 (6.7)
		Purpose	Vacation	38 (42.2)
			Volunteer or missionary	35 (38.9)
			Multiple or others	17 (18.9)
		Duration_days [Median (Range)]	-	13 (4–94)
		Duration	1 week or less	15 (16.7)
			8 to 14 days	39 (43.3)
			over 2 weeks	36 (40)
		Accommodation	Hotel or resort	46 (51.1)
			Dormitory or youth hostel	15 (16.7)
			Multiple or others	29 (32.2)
		Use of ABHS	Yes	22 (24.4)
			No	68 (75.6)
		Street food	Yes	46 (51.1)
			No	44 (48.9)
		Salad or uncooked vegetables	Yes	60 (66.7)
			No	30 (33.3)
		Unsterilized juice	Yes	17 (18.9)
			No	73 (81.1)
		Unsterilized water	Yes	18 (20)
			No	72 (80)
		Uncooked or undercooked egg	Yes	21 (23.3)
			No	69 (76.7)
		Illness during trip	Yes	24 (26.7)
			No	66 (73.3)
		Diarrhea during trip	Yes	11 (12.2)
			No	79 (87.8)
		Use of doxycycline during trip	Yes	15 (16.7)
			No	75 (83.3)
	All values are count (%) unless otherwise specified
	*Values of some variables do not add up to 90 because of missing data
	BMI, body mass index; ABHS, alcohol-based hand sanitizer

## Sheet: Table S2
	Table S2. Potential microbial origins of ARGs enriched post-trip based on metagenomic binning
	ARG subtype*	Sample	Bin	Contig	Time-point	Score (Bits)	E value	Taxonomy
	tetR	PTAST0163	bin.0007	14968_2899_cov_9.411410	Post-trip	429	3e-143	d__Bacteria;p__Bacteroidota;c__Bacteroidia;o__Bacteroidales;f__Bacteroidaceae;g__Bacteroides;s__Bacteroides ovatus
		PTAST0199	bin.0034	5183_5916_cov_3.376948	Post-trip	401	7e-127	d__Bacteria;p__Proteobacteria;c__Gammaproteobacteria;o__Enterobacterales;f__Enterobacteriaceae;g__Escherichia;s__Escherichia coli_D
	dfrA5	PTAST0201	bin.0021	16878_1403_cov_3.427602	Pre-trip	299	4e-99	d__Bacteria;p__Proteobacteria;c__Gammaproteobacteria;o__Enterobacterales;f__Enterobacteriaceae;g__Escherichia;s__Escherichia coli
		PTAST0119	bin.0002	13429_1581_cov_28.358378	Post-trip	254	5e-81	d__Bacteria;p__Proteobacteria;c__Gammaproteobacteria;o__Enterobacterales;f__Enterobacteriaceae;g__Escherichia;s__Escherichia flexneri
		PTAST0054	bin.0001	3074_8441_cov_51.764467	Post-trip	254	2e-76	d__Bacteria;p__Proteobacteria;c__Gammaproteobacteria;o__Enterobacterales;f__Enterobacteriaceae;g__Escherichia;s__Escherichia flexneri
		PTAST0116	bin.0024	256_91173_cov_33.780199	Post-trip	254	2e-76	d__Bacteria;p__Proteobacteria;c__Gammaproteobacteria;o__Enterobacterales;f__Enterobacteriaceae;g__Escherichia;s__Escherichia flexneri
	qacH	PTAST0097	bin.0012	22912_1489_cov_5.070822	Post-trip	200	7e-61	d__Bacteria;p__Firmicutes_A;c__Clostridia;o__Oscillospirales;f__Butyricicoccaceae;g__Agathobaculum;s__Agathobaculum butyriciproducens
		PTAST0108	bin.0007	1634_14202_cov_9.897416	Post-trip	200	3e-58	d__Bacteria;p__Proteobacteria;c__Gammaproteobacteria;o__Enterobacterales;f__Enterobacteriaceae;g__Escherichia;s__Escherichia flexneri
	dfrA12	PTAST0097	bin.0011	7324_4115_cov_5.839029	Post-trip	339	7e-107	d__Bacteria;p__Proteobacteria;c__Gammaproteobacteria;o__Enterobacterales;f__Enterobacteriaceae;g__Escherichia;s__Escherichia flexneri
		PTAST0108	bin.0007	1634_14202_cov_9.897416	Post-trip	339	6e-106	d__Bacteria;p__Proteobacteria;c__Gammaproteobacteria;o__Enterobacterales;f__Enterobacteriaceae;g__Escherichia;s__Escherichia flexneri
	dfrA1	PTAST0119	bin.0002	13429_1581_cov_28.358378	Post-trip	304	8e-100	d__Bacteria;p__Proteobacteria;c__Gammaproteobacteria;o__Enterobacterales;f__Enterobacteriaceae;g__Escherichia;s__Escherichia flexneri
		PTAST0054	bin.0001	3074_8441_cov_51.764467	Post-trip	305	9e-94	d__Bacteria;p__Proteobacteria;c__Gammaproteobacteria;o__Enterobacterales;f__Enterobacteriaceae;g__Escherichia;s__Escherichia flexneri
		PTAST0116	bin.0024	256_91173_cov_33.780199	Post-trip	305	9e-94	d__Bacteria;p__Proteobacteria;c__Gammaproteobacteria;o__Enterobacterales;f__Enterobacteriaceae;g__Escherichia;s__Escherichia flexneri
	QnrS9	PTAST0136	bin.0005	13158_1113_cov_26.035714	Post-trip	452	1e-159	d__Bacteria;p__Firmicutes_A;c__Clostridia;o__Lachnospirales;f__Lachnospiraceae;g__Anaerobutyricum;s__Anaerobutyricum sp900554965
		PTAST0165	bin.0005	15472_1438_cov_20.950037	Post-trip	452	6e-158	d__Bacteria;p__Firmicutes_A;c__Clostridia;o__Oscillospirales;f__Acutalibacteraceae;g__Ruminococcus_E;s__Ruminococcus_E bromii_B
		PTAST0263	bin.0037	13898_2260_cov_3.080165	Post-trip	452	3e-154	d__Bacteria;p__Firmicutes_A;c__Clostridia;o__Oscillospirales;f__Acutalibacteraceae;g__Clostridium_A;s__Clostridium_A leptum
		PTAST0108	bin.0007	6424_2865_cov_7.890961	Post-trip	452	7e-152	d__Bacteria;p__Proteobacteria;c__Gammaproteobacteria;o__Enterobacterales;f__Enterobacteriaceae;g__Escherichia;s__Escherichia flexneri
		PTAST0097	bin.0011	7194_4185_cov_4.603700	Post-trip	452	6e-148	d__Bacteria;p__Proteobacteria;c__Gammaproteobacteria;o__Enterobacterales;f__Enterobacteriaceae;g__Escherichia;s__Escherichia flexneri
		PTAST0193	bin.0013	5700_5482_cov_3.638668	Post-trip	452	1e-145	d__Bacteria;p__Proteobacteria;c__Gammaproteobacteria;o__Enterobacterales;f__Enterobacteriaceae;g__Escherichia;s__Escherichia flexneri
		PTAST0146	bin.0027	3446_7497_cov_18.890431	Post-trip	452	2e-144	d__Bacteria;p__Proteobacteria;c__Gammaproteobacteria;o__Enterobacterales;f__Enterobacteriaceae;g__Escherichia;s__Escherichia flexneri
		PTAST0252	bin.0041	1227_23247_cov_45.850453	Pre-trip	452	2e-144	d__Bacteria;p__Proteobacteria;c__Gammaproteobacteria;o__Enterobacterales;f__Enterobacteriaceae;g__Escherichia;s__Escherichia coli_D
		PTAST0135	bin.0005	9020_2695_cov_23.024064	Pre-trip	423	2e-141	d__Bacteria;p__Bacteroidota;c__Bacteroidia;o__Bacteroidales;f__Bacteroidaceae;g__Bacteroides;s__Bacteroides fragilis
	mphA	PTAST0309	bin.0004	6783_3948_cov_21.263239	Post-trip	573	0	d__Bacteria;p__Firmicutes_A;c__Clostridia;o__Oscillospirales;f__Ruminococcaceae;g__Faecalibacterium;s__Faecalibacterium prausnitzii_G
		PTAST0295	bin.0034	15141_1990_cov_2.876111	Pre-trip	573	0	d__Bacteria;p__Actinobacteriota;c__Coriobacteriia;o__Coriobacteriales;f__Eggerthellaceae;g__Eggerthella;s__Eggerthella lenta
		PTAST0216	bin.0017	1785_15114_cov_5.288089	Post-trip	573	0	d__Bacteria;p__Proteobacteria;c__Gammaproteobacteria;o__Enterobacterales;f__Enterobacteriaceae;g__Escherichia;s__Escherichia flexneri
		PTAST0134	bin.0003	8681_4186_cov_40.813337	Post-trip	573	0	d__Bacteria;p__Actinobacteriota;c__Coriobacteriia;o__Coriobacteriales;f__Coriobacteriaceae;g__Collinsella;s__Collinsella sp003439125
		PTAST0131	bin.0002	8755_4186_cov_51.983938	Post-trip	573	0	d__Bacteria;p__Firmicutes_A;c__Clostridia;o__Oscillospirales;f__Ruminococcaceae;g__Faecalibacterium;s__Faecalibacterium prausnitzii_G
		PTAST0119	bin.0026	4595_4265_cov_11.420248	Post-trip	573	0	d__Bacteria;p__Actinobacteriota;c__Actinomycetia;o__Actinomycetales;f__Bifidobacteriaceae;g__Bifidobacterium;s__Bifidobacterium longum
		PTAST0065	bin.0012	15398_1905_cov_2.742341	Pre-trip	573	0	d__Bacteria;p__Actinobacteriota;c__Coriobacteriia;o__Coriobacteriales;f__Eggerthellaceae;g__Eggerthella;s__Eggerthella lenta
		PTAST0055	bin.0029	1436_15114_cov_5.244198	Pre-trip	573	0	d__Bacteria;p__Proteobacteria;c__Gammaproteobacteria;o__Enterobacterales;f__Enterobacteriaceae;g__Escherichia;s__Escherichia coli_D
		PTAST0271	bin.0013	27821_1715_cov_1.931013	Pre-trip	569	0	d__Bacteria;p__Actinobacteriota;c__Coriobacteriia;o__Coriobacteriales;f__Eggerthellaceae;g__Adlercreutzia;s__
		PTAST0104	bin.0005	3660_6736_cov_19.257696	Post-trip	569	0	d__Bacteria;p__Actinobacteriota;c__Actinomycetia;o__Actinomycetales;f__Bifidobacteriaceae;g__Bifidobacterium;s__Bifidobacterium longum
	TEM	PTAST0252	bin.0041	1227_23247_cov_45.850453	Pre-trip	561	0	d__Bacteria;p__Proteobacteria;c__Gammaproteobacteria;o__Enterobacterales;f__Enterobacteriaceae;g__Escherichia;s__Escherichia coli_D
		PTAST0205	bin.0012	10680_2479_cov_3.715237	Post-trip	561	0	d__Bacteria;p__Firmicutes_A;c__Clostridia;o__Lachnospirales;f__Lachnospiraceae;g__Blautia;s__Blautia coccoides
		PTAST0201	bin.0021	13903_1655_cov_2.503169	Pre-trip	561	0	d__Bacteria;p__Proteobacteria;c__Gammaproteobacteria;o__Enterobacterales;f__Enterobacteriaceae;g__Escherichia;s__Escherichia coli
		PTAST0179	bin.0039	16931_1891_cov_2.856670	Pre-trip	561	0	d__Bacteria;p__Proteobacteria;c__Gammaproteobacteria;o__Enterobacterales;f__Enterobacteriaceae;g__Escherichia;s__Escherichia flexneri
		PTAST0174	bin.0013	19201_1387_cov_2.301527	Pre-trip	561	0	d__Bacteria;p__Bacteroidota;c__Bacteroidia;o__Bacteroidales;f__Tannerellaceae;g__Parabacteroides;s__
		PTAST0153	bin.0005	20046_1823_cov_28.140526	Post-trip	561	0	d__Bacteria;p__Proteobacteria;c__Gammaproteobacteria;o__Enterobacterales;f__Enterobacteriaceae;g__Escherichia;s__Escherichia flexneri
		PTAST0108	bin.0007	2484_8291_cov_9.593012	Post-trip	561	0	d__Bacteria;p__Proteobacteria;c__Gammaproteobacteria;o__Enterobacterales;f__Enterobacteriaceae;g__Escherichia;s__Escherichia flexneri
		PTAST0104	bin.0005	3660_6736_cov_19.257696	Post-trip	561	0	d__Bacteria;p__Actinobacteriota;c__Actinomycetia;o__Actinomycetales;f__Bifidobacteriaceae;g__Bifidobacterium;s__Bifidobacterium longum
		PTAST0097	bin.0006	30272_1179_cov_14.340290	Post-trip	561	0	d__Bacteria;p__Bacteroidota;c__Bacteroidia;o__Bacteroidales;f__Bacteroidaceae;g__Bacteroides;s__Bacteroides uniformis
		PTAST0065	bin.0032	19700_1487_cov_3.640426	Pre-trip	561	0	d__Bacteria;p__Proteobacteria;c__Gammaproteobacteria;o__Enterobacterales;f__Enterobacteriaceae;g__Escherichia;s__Escherichia flexneri
		PTAST0061	bin.0010	3223_9309_cov_6.702556	Pre-trip	561	0	d__Bacteria;p__Proteobacteria;c__Gammaproteobacteria;o__Enterobacterales;f__Enterobacteriaceae;g__Escherichia;s__Escherichia coli
		PTAST0020	bin.0028	3505_5541_cov_8.836567	Pre-trip	561	0	d__Bacteria;p__Proteobacteria;c__Gammaproteobacteria;o__Enterobacterales;f__Enterobacteriaceae;g__Escherichia;s__Escherichia coli
		PTAST0093	bin.0031	32118_1235_cov_3.265976	Pre-trip	559	0	d__Bacteria;p__Proteobacteria;c__Gammaproteobacteria;o__Enterobacterales;f__Enterobacteriaceae;g__Escherichia;s__Escherichia flexneri
		PTAST0131	bin.0003	30434_1388_cov_52.120519	Post-trip	498	3e-175	d__Bacteria;p__Proteobacteria;c__Gammaproteobacteria;o__Enterobacterales;f__Enterobacteriaceae;g__Escherichia;s__Escherichia flexneri
	aadA	PTAST0119	bin.0002	13429_1581_cov_28.358378	Post-trip	525	0	d__Bacteria;p__Proteobacteria;c__Gammaproteobacteria;o__Enterobacterales;f__Enterobacteriaceae;g__Escherichia;s__Escherichia flexneri
		PTAST0108	bin.0007	1634_14202_cov_9.897416	Post-trip	526	2e-169	d__Bacteria;p__Proteobacteria;c__Gammaproteobacteria;o__Enterobacterales;f__Enterobacteriaceae;g__Escherichia;s__Escherichia flexneri
		PTAST0176	bin.0011	1704_18519_cov_5.453042	Pre-trip	525	5e-169	d__Bacteria;p__Firmicutes_A;c__Clostridia;o__Oscillospirales;f__Butyricicoccaceae;g__Agathobaculum;s__Agathobaculum butyriciproducens
		PTAST0054	bin.0001	655_40998_cov_53.569927	Post-trip	520	4e-167	d__Bacteria;p__Proteobacteria;c__Gammaproteobacteria;o__Enterobacterales;f__Enterobacteriaceae;g__Escherichia;s__Escherichia flexneri
		PTAST0216	bin.0031	43187_1154_cov_1.875580	Post-trip	469	4e-165	d__Bacteria;p__Proteobacteria;c__Gammaproteobacteria;o__Burkholderiales;f__Burkholderiaceae;g__Parasutterella;s__Parasutterella excrementihominis
		PTAST0105	bin.0008	11285_2442_cov_3.552220	Post-trip	466	4e-158	d__Bacteria;p__Proteobacteria;c__Gammaproteobacteria;o__Enterobacterales;f__Enterobacteriaceae;g__Escherichia;s__Escherichia flexneri
		PTAST0097	bin.0011	7324_4115_cov_5.839029	Post-trip	479	2e-157	d__Bacteria;p__Proteobacteria;c__Gammaproteobacteria;o__Enterobacterales;f__Enterobacteriaceae;g__Escherichia;s__Escherichia flexneri
	*No bacterial origin can be inferred for mgrB based on the bit-score cut-off recommended by CARD

## Sheet: Table S3
	Table S3. List of ARG subtypes that were significantly more prevalent in post-trip stools
	ARG subtype	Prevalence_pre-trip (%)	Prevalence_post-trip (%)	Difference (%)	P value*	q value
	TETD	12.2222	41.1111	28.8889	1.783e-05	0.00072
	QNRS9	21.1111	44.4444	23.3333	0.0014	0.0063
	QNRS	16.6667	38.8889	22.2222	0.0014	0.0063
	QNRS8	16.6667	38.8889	22.2222	0.0014	0.0063
	ESCHERICHIA_COLI_MDFA	32.2222	54.4444	22.2222	0.0041	0.01476
	TETB	15.5556	37.7778	22.2222	0.0012	0.0063
	MPHA	35.5556	55.5556	20	0.0107	0.0293143
	DFRA17	24.4444	43.3333	18.8889	0.0114	0.0293143
	MEF(B)	11.1111	30	18.8889	0.0028	0.0112
	DFRA1	4.44444	23.3333	18.8889	0.0004	0.0063
	TETR	25.5556	43.3333	17.7778	0.0183	0.041175
	SMEF	33.3333	51.1111	17.7778	0.0233	0.0466
	ESCHERICHIA_COLI_MIPA	76.6667	92.2222	15.5556	0.0067	0.0201
	AADA	68.8889	84.4444	15.5556	0.0213	0.0451059
	ERMC	11.1111	26.6667	15.5556	0.0125	0.03
	DHA	3.33333	18.8889	15.5556	0.0014	0.0063
	AADA13	7.77778	23.3333	15.5556	0.0067	0.0201
	DFRA5	2.22222	16.6667	14.4444	0.0014	0.0063
	CMLA	17.7778	32.2222	14.4444	0.0382	0.0625091
	EMRE	64.4444	77.7778	13.3333	0.0699	0.0898714
	TET34	62.2222	75.5556	13.3333	0.0761	0.094469
	BLEOMYCIN_RESISTANCE_PROTEIN	26.6667	40	13.3333	0.0816	0.09792
	DFRA14	21.1111	34.4444	13.3333	0.0666	0.0888
	QACH	21.1111	34.4444	13.3333	0.0666	0.0888
	BACTERIAL_REGULATORY_PROTEIN_LUXR	80	92.2222	12.2222	0.0296	0.0526286
	AADA25	7.77778	20	12.2222	0.0296	0.0526286
	DFRA12	13.3333	25.5556	12.2222	0.0586	0.0879
	QNRD2	10	21.1111	11.1111	0.0628	0.0888
	HMRM	7.77778	18.8889	11.1111	0.0467	0.0730956
	MDTM	83.3333	94.4444	11.1111	0.0307	0.0526286
	*Fisher's exact test

## Sheet: Table S4
	Table S4. Effects of 14 travel-related variables on the changes of alpha and beta diversity of the gut microbiome and resistome after travel
		Microbiome						Resistome
		Alpha diversity				Beta diversity		Alpha diversity				Beta diversity
		Observed species		Shannon		Bray-Curtis		Observed ARG subtypes		Shannon		Bray-Curtis
	Metadata	P value*	q value	P value	q value	P value	q value	P value	q value	P value	q value	P value	q value
	Accommodation	0.758011	0.888067	0.299834	0.699533	0.264569	0.5292	0.072202	0.2527	0.255362	0.397289	0.199809	0.254291
	Destination_income	0.571531	0.888067	0.546494	0.796367	0.000911	0.0042	0.00012	0.0014	0.004783	0.0672	4.7e-05	0.000658
	Destination_region	0.76124	0.888067	0.682598	0.796367	0.009832	0.0343	0.002075	0.0147	0.015211	0.1064	0.001673	0.00793333
	Diarrhea during trip	0.163981	0.574	0.110019	0.699533	0.902161	0.9022	0.678151	0.6782	0.325385	0.45556	0.12438	0.193511
	Duration	0.640046	0.888067	0.436272	0.796367	0.741975	0.799077	0.630202	0.6782	0.039128	0.13685	0.473305	0.509708
	Use of ABHS	0.072473	0.5075	0.220394	0.699533	0.000129	0.0007	0.238285	0.417025	0.243048	0.397289	0.000503	0.0035
	Illness during trip	0.328797	0.888067	0.646357	0.796367	0.654721	0.763817	0.402853	0.56406	0.195259	0.397289	0.811783	0.8118
	Salad or uncooked vegetables	0.450291	0.888067	0.265935	0.699533	0.525478	0.7357	0.67202	0.6782	0.4839	0.566067	0.059692	0.1393
	Street food	0.599415	0.888067	0.831294	0.895246	0.346959	0.558444	0.202896	0.4058	0.234078	0.397289	0.091267	0.159775
	Travel purpose	0.893433	0.962123	0.671902	0.796367	0.019702	0.05516	0.027679	0.129267	0.037542	0.13685	0.004834	0.0168
	Uncooked or undercooked egg	0.749913	0.888067	0.171205	0.699533	0.156915	0.3661	0.301891	0.469622	0.595542	0.6295	0.076826	0.1536
	Unsterilized juice	0.979654	0.9797	0.898614	0.8986	0.358951	0.558444	0.195831	0.4058	0.123151	0.34496	0.256809	0.2996
	Unsterilized water	0.11517	0.5376	0.077331	0.699533	0.62815	0.763817	0.148121	0.4058	0.485172	0.566067	0.190011	0.254291
	Use of doxycycline during trip	0.072337	0.5075	0.591975	0.796367	0.000102	0.0007	0.533145	0.6782	0.629537	0.6295	0.006796	0.01904
	*Differences in alpha diversity between groups were tested using Kruskal–Wallis test, whereas differences in beta diversity were tested using PERMANOVA
	ABHS, alcohol-based hand sanitizer
	Significant P values (P < 0.05) and q values (q < 0.1) are in bold

## Sheet: Table S5
	Table S5. Associations between the acquisition of ESBL-E and travel-related variables
	Variable	Option	Gain*	Others	P value^
	Destination_region	SE Asia	18	16	0.0002
		Others	6	39
	Destination_income	Low_or_middle	20	28	0.0154
		High	5	27
	Purpose	Vacation	9	29	0.7856
		Volunteer or missionary	9	23
	Duration	1 week or less	4	10	1
		over 1 week	21	51
	Accommodation	Hotel or resort	12	33	1
		Dormitory or youth hostel	4	10
	Use of ABHS	Yes	4	16	0.4046
		No	21	45
	Street food	Yes	12	34	0.635
		No	13	27
	Salad or uncooked vegetables	Yes	16	42	0.8005
		No	9	19
	Unsterilized juice	Yes	6	9	0.3533
		No	19	52
	Unsterilized water	Yes	4	14	0.5692
		No	21	47
	Uncooked or undercooked egg	Yes	10	10	0.0257
		No	15	51
	Illness during trip	Yes	7	16	1
		No	18	45
	Diarrhea during trip	Yes	5	5	0.1463
		No	20	56
	Use of doxycycline during trip	Yes	3	11	0.7478
		No	22	50
	All values are count unless otherwise specified
	*Individuals tested negative for ESBL-E in culture-based screening before trip but positive after trip
	^Fisher's exact test
	ESBL-E, extended spectrum β-lactamase-producing Enterobacteriaceae; ABHS, alcohol-based hand sanitizer
	Significant P values (P < 0.05) are in bold

## Sheet: Table S6
	Table S6. Linear mixed effect model results of the interactive effects of travel and travel-related variables on the beta diversity of gut microbiome
	Metric	Variable	Option	Coefficient	95% CI	P value
	Bray-Curtis dissimilarity	Travel x Destination_income	Low or middle	0.046	-0.041 – 0.133	0.3
			High	Reference
		Travel x Destination_region	East Asia	-0.108	-0.246 – 0.031	0.127
			Europe	-0.079	-0.256 – 0.099	0.386
			SE Asia	-0.047	-0.177 – 0.082	0.473
			Africa	Reference
		Travel x Use of ABHS	Yes	0.023	-0.070 – 0.117	0.623
			No	Reference
		Travel x Travel purpose	Vacation	0.039	-0.086 – 0.165	0.54
			Volunteer or missionary	0.077	-0.051 – 0.205	0.236
			Others or multiple	Reference
		Travel x Use of doxycycline	Yes	0.101	-0.004 – 0.207	0.058
			No	Reference
	CI, confidence interval; ABHS, alcohol-based hand sanitizer

## Sheet: Table S7
	Table S7. Linear mixed effect model results of the interactive effects of travel and travel-related variables on the gut resistome
	Metric	Variable	Option	Coefficient	95% CI	P value
	Observed ARG subtypes	Travel x Destination_income	Low or middle	28.052	14.478 – 41.626	0
			High	Reference
		Travel x Destination_region	East Asia	-30.981	-52.825 – -9.137	0.005
			Europe	-31.029	-59.046 – -3.011	0.03
			SE Asia	-4.4	-24.786 – 15.986	0.672
			Africa	Reference
		Travel x Travel purpose	Vacation	-18.273	-39.156 – 2.610	0.086
			Volunteer or missionary	-0.574	-21.814 – 20.666	0.958
			Others or multiple	Reference
	Shannon diversity	Travel x Destination_income	Low or middle	0.448	0.112 – 0.783	0.009
			High	Reference
		Travel x Destination_region	East Asia	-0.2	-0.729 – 0.330	0.46
			Europe	-0.17	-0.849 – 0.510	0.625
			SE Asia	0.351	-0.143 – 0.845	0.164
			Africa	Reference
		Travel x Duration	8-14 days	0.523	0.085 – 0.961	0.019
			Over 2 weeks	0.608	0.137 – 1.079	0.011
			1 week or less	Reference
		Travel x Travel purpose	Vacation	-0.445	-0.939 – 0.049	0.077
			Volunteer or missionary	-0.162	-0.664 – 0.340	0.528
			Others or multiple	Reference
	Bray-Curtis dissimilarity	Travel x Destination_income	Low or middle	0.166	0.074 – 0.259	0
			High	Reference
		Travel x Destination_region	East Asia	-0.14	-0.289 – 0.010	0.067
			Europe	-0.098	-0.290 – 0.094	0.316
			SE Asia	0.034	-0.105 – 0.174	0.631
			Africa	Reference
		Travel x Use of ABHS	Yes	0.123	0.020 – 0.226	0.019
			No	Reference
		Travel x Travel purpose	Vacation	-0.176	-0.311 – -0.041	0.011
			Volunteer or missionary	-0.039	-0.177 – 0.098	0.575
			Others or multiple	Reference
		Travel x Use of doxycycline	Yes	0.067	-0.055 – 0.189	0.28
			No	Reference
	CI, confidence interval; ABHS, alcohol-based hand sanitizer

## Sheet: Table S8
	Table S8. List of differentially abundant ARG subtypes in pre-trip and post-trip stool samples of travelers from subgroups of each travel-related variable as detected by LEfSe
	Variable	Group	ARG subtype	Enriched in	LDA score	P value
	Destination_income	Low or middle	OMPF	Post-trip	3.18327	0.0270772
			TETA	Post-trip	3.10811	0.00180481
			OMPR	Post-trip	3.10795	0.0438661
			CAMP_REGULATORY_PROTEIN	Post-trip	3.08804	0.0210001
			GADW	Post-trip	3.03708	0.00103332
			ESCHERICHIA_COLI_LAMB	Post-trip	3.01812	0.00887753
			TEM	Post-trip	3.00251	0.000378148
			DNA_BINDING_TRANSCRIPTIONAL_REGULATOR_GADX	Post-trip	2.99736	0.000899152
			CLASS_C	Post-trip	2.98709	0.00312803
			MDTP	Post-trip	2.96202	0.00161397
			MGRB	Post-trip	2.96183	0.000703886
			ACRS	Post-trip	2.96125	0.00129876
			AADA	Post-trip	2.92363	0.000427647
			EPTA	Post-trip	2.91812	0.00269645
			APH_6__I	Post-trip	2.91571	0.00515256
			MDTK	Post-trip	2.90927	0.0284586
			MDTM	Post-trip	2.90617	0.00309158
			MDTE	Post-trip	2.9052	0.0115387
			MDTN	Post-trip	2.90448	0.00798081
			MDTF	Post-trip	2.9011	0.00123319
			MDTL	Post-trip	2.89262	0.0261869
			EMRK	Post-trip	2.88919	0.000640429
			EMRB	Post-trip	2.88907	0.013251
			EMRR	Post-trip	2.8867	0.0329585
			KASUGAMYCIN_RESISTANCE_PROTEIN_KSGA	Post-trip	2.88583	0.0481116
			CPXA	Post-trip	2.86503	0.0303957
			MDTO	Post-trip	2.85682	0.00343564
			MEXI	Post-trip	2.83564	0.00644591
			PATA	Post-trip	2.83515	0.0386882
			MDFA	Post-trip	2.83324	0.0253211
			MEXX	Post-trip	2.83254	0.0294093
			MARA	Post-trip	2.80707	0.0368385
			TOLC	Post-trip	2.80315	0.0303939
			DNA_BINDING_PROTEIN_H_NS	Post-trip	2.80252	0.0248178
			ESCHERICHIA_COLI_MIPA	Post-trip	2.79776	0.00530532
			ACRF	Post-trip	2.79295	0.0186011
			MDTG	Post-trip	2.7848	0.0213679
			MSBA	Post-trip	2.77645	0.0167369
			EMRY	Post-trip	2.77005	0.0011704
			EMRA	Post-trip	2.76649	0.0418529
			MACA	Post-trip	2.7608	0.0408732
			MDTH	Post-trip	2.74945	0.0176475
			BACTERIAL_REGULATORY_PROTEIN_LUXR	Post-trip	2.74907	0.0134533
			SDIA	Post-trip	2.74431	0.0253114
			YOJI	Post-trip	2.74176	0.0357371
			COB_I_ALAMIN_ADENOLSYLTRANSFERASE	Post-trip	2.73509	0.0451192
			MPHA	Post-trip	2.73307	0.0119914
			EVGS	Post-trip	2.72346	0.00154465
			BICYCLOMYCIN_MULTIDRUG_EFFLUX_PROTEIN_BCR	Post-trip	2.72209	0.0308927
			ROSB	Post-trip	2.71498	0.0217378
			PMRF	Post-trip	2.71276	0.0298767
			BAES	Post-trip	2.71249	0.0363051
			BAER	Post-trip	2.70982	0.0427636
			MRX	Post-trip	2.64513	0.0352582
			SDEY	Post-trip	2.62687	0.0299486
			MDTD	Post-trip	2.62073	0.0206256
			ROSA	Post-trip	2.59696	0.0431899
			ARNA	Post-trip	2.57746	0.0289325
			ACRD	Post-trip	2.54419	0.0438656
			BLEOMYCIN_RESISTANCE_PROTEIN	Post-trip	2.50171	0.0411524
			KLEBSIELLA_PNEUMONIAE_OMPK37	Post-trip	2.40997	0.0142054
			DFRA17	Post-trip	2.40362	0.000609998
			QNRS9	Post-trip	2.39338	4.94877e-05
			AAD_9_	Post-trip	2.38876	0.0424287
			QACH	Post-trip	2.3485	0.00164353
			DFRA12	Post-trip	2.34836	0.00138513
			MDSB	Post-trip	2.3419	0.0473922
			DFRA7	Post-trip	2.28908	0.0227581
			TETC	Post-trip	2.27562	0.0177513
			ARLS	Post-trip	2.27403	0.0266848
			PORIN_OMPC	Post-trip	2.25826	0.0211741
			DFRA1	Post-trip	2.25476	0.000153935
			CMLA	Post-trip	2.23942	0.000167648
			DFRA5	Post-trip	2.22117	0.00169564
			QNRS	Post-trip	2.21222	0.000120781
			TETR	Post-trip	2.19869	0.000697615
			FLOR	Post-trip	2.19839	0.0244086
			OMP36	Post-trip	2.19149	0.0123564
			TET34	Post-trip	2.16817	0.0218298
			DFRA14	Post-trip	2.12669	0.00376375
			QNRS8	Post-trip	2.12483	0.000331636
			CATA	Post-trip	2.06205	0.0210662
			HMRM	Post-trip	2.05576	0.0280054
			VATI	Post-trip	2.0473	0.0274964
			DFRA22	Post-trip	2.0407	0.0307869
			DFRA15	Post-trip	2.01185	0.00181124
			RPOB2	Pre-trip	4.00178	0.000332388
			BACA	Pre-trip	3.81518	0.000492807
			VANR	Pre-trip	3.67518	0.00414353
			UGD	Pre-trip	3.66603	0.00239696
			VANU	Pre-trip	3.34794	0.00250213
			BCRA	Pre-trip	3.13731	0.000569732
			EFRB	Pre-trip	3.12209	0.000689755
			VANVB	Pre-trip	3.04403	0.00260964
			LLMA_23S_RIBOSOMAL_RNA_METHYLTRANSFERASE	Pre-trip	3.03591	4.09154e-05
			MULTIDRUG_ABC_TRANSPORTER	Pre-trip	3.02888	6.20881e-05
			VANS	Pre-trip	2.83337	0.00632386
			VANRI	Pre-trip	2.75206	0.00197102
			TAEA	Pre-trip	2.66545	0.00180502
			MUXC	Pre-trip	2.56427	0.0432892
			VANSD	Pre-trip	2.49828	0.0170357
			VANG	Pre-trip	2.28098	0.00373539
	Destination_region	Africa	TETM	Post-trip	4.32081	0.00782723
			TETW	Post-trip	4.29712	0.0165402
			TET40	Post-trip	4.18657	0.0052584
			TETO	Post-trip	3.87042	0.0137996
			APH_6__I	Post-trip	3.44161	0.0318517
			TETC	Post-trip	2.86711	0.000933372
			TEM	Post-trip	2.84078	0.0490117
			TET_W_N_W_	Post-trip	2.80749	0.0452006
			TETR	Post-trip	2.78315	0.0104335
			DFRA1	Post-trip	2.46311	0.0492906
			DFRA8	Post-trip	2.3714	0.0318142
			ANTIBIOTIC_RESISTANCE_RRNA_ADENINE_METHYLTRANSFERASE	Post-trip	2.35846	0.045524
			TETD	Post-trip	2.26752	0.00684628
			TETB	Post-trip	2.14594	0.0054291
			FOSX	Post-trip	2.12853	0.0353483
			RPOB2	Pre-trip	4.07651	0.0385979
			UGD	Pre-trip	4.03247	0.0165402
			OQXB	Pre-trip	2.74167	0.0246423
			FOSA6	Pre-trip	2.72414	0.013929
			SMEE	Pre-trip	2.49432	0.0054291
			SHV	Pre-trip	2.47064	0.0403906
			ADEJ	Pre-trip	2.39038	0.0403906
			ADEB	Pre-trip	2.01994	0.00858746
		Europe	ERMA	Post-trip	2.54435	0.0460531
			PBP_1B	Post-trip	2.32249	0.0356919
			LMRD	Pre-trip	2.25224	0.0444063
		SE Asia	OMPF	Post-trip	3.31471	0.00992652
			TETA	Post-trip	3.22258	0.00300166
			CAMP_REGULATORY_PROTEIN	Post-trip	3.21297	0.00613382
			OMPR	Post-trip	3.20948	0.0130985
			TETL	Post-trip	3.16176	0.0418552
			ESCHERICHIA_COLI_LAMB	Post-trip	3.14137	0.00321969
			GADW	Post-trip	3.12013	0.00101139
			DNA_BINDING_TRANSCRIPTIONAL_REGULATOR_GADX	Post-trip	3.10621	0.00113674
			ACRS	Post-trip	3.09825	0.00117342
			CLASS_C	Post-trip	3.09648	0.00213849
			MGRB	Post-trip	3.08442	0.000692643
			OXA	Post-trip	3.07186	0.0404905
			AADA	Post-trip	3.0588	0.000725438
			MDTK	Post-trip	3.05443	0.005742
			MDTP	Post-trip	3.03217	0.00233868
			SUL1	Post-trip	3.02903	0.0452893
			EPTA	Post-trip	3.02287	0.00162517
			MDTL	Post-trip	3.01979	0.00932238
			MDTN	Post-trip	3.01838	0.00687368
			TEM	Post-trip	3.01689	0.00126762
			MDTE	Post-trip	3.01392	0.00643938
			EMRR	Post-trip	2.99881	0.0187019
			MDTM	Post-trip	2.99746	0.00145127
			EMRK	Post-trip	2.9885	0.000660049
			EMRB	Post-trip	2.98157	0.00593499
			MPHA	Post-trip	2.9815	0.00141735
			CPXA	Post-trip	2.97971	0.00932238
			MDTF	Post-trip	2.97734	0.00168636
			DNA_BINDING_PROTEIN_H_NS	Post-trip	2.97689	0.00423797
			TRANSCRIPTIONAL_REGULATORY_PROTEIN_CPXR_CPXR	Post-trip	2.97452	0.0426596
			KASUGAMYCIN_RESISTANCE_PROTEIN_KSGA	Post-trip	2.97387	0.0248811
			MDFA	Post-trip	2.9703	0.00519615
			MDTO	Post-trip	2.9606	0.00410011
			MARA	Post-trip	2.96031	0.00931715
			EMRD	Post-trip	2.95082	0.0241928
			PATA	Post-trip	2.94725	0.0084771
			MEXX	Post-trip	2.93601	0.0139146
			KDPE	Post-trip	2.91357	0.0262978
			TOLC	Post-trip	2.91274	0.00992652
			EMRY	Post-trip	2.90477	0.000477989
			MDTG	Post-trip	2.90384	0.00795311
			MSBA	Post-trip	2.89883	0.0048593
			ESCHERICHIA_COLI_MIPA	Post-trip	2.89758	0.00664326
			MRX	Post-trip	2.8972	0.0110923
			ACRF	Post-trip	2.89212	0.00932238
			SDIA	Post-trip	2.88871	0.00676639
			MDTH	Post-trip	2.88624	0.00593499
			MACA	Post-trip	2.88405	0.0159093
			COB_I_ALAMIN_ADENOLSYLTRANSFERASE	Post-trip	2.86279	0.00946496
			EMRA	Post-trip	2.85662	0.0270444
			BAER	Post-trip	2.85216	0.0176288
			YOJI	Post-trip	2.84884	0.0115915
			ROSB	Post-trip	2.84497	0.00847759
			BICYCLOMYCIN_MULTIDRUG_EFFLUX_PROTEIN_BCR	Post-trip	2.83829	0.0115915
			EVGS	Post-trip	2.83752	0.00188289
			PMRF	Post-trip	2.82946	0.00875125
			BAES	Post-trip	2.8258	0.0161537
			SDEY	Post-trip	2.81879	0.0251907
			BACTERIAL_REGULATORY_PROTEIN_LUXR	Post-trip	2.81482	0.00356893
			MDTD	Post-trip	2.75824	0.010563
			ROSA	Post-trip	2.75084	0.0143393
			ARNA	Post-trip	2.6885	0.0143393
			ACRD	Post-trip	2.66223	0.0127065
			DFRA17	Post-trip	2.61705	0.0031467
			BLEOMYCIN_RESISTANCE_PROTEIN	Post-trip	2.61174	0.013308
			ARLS	Post-trip	2.58337	0.0215522
			KLEBSIELLA_PNEUMONIAE_OMPK37	Post-trip	2.5721	0.00225431
			DFRA12	Post-trip	2.54071	0.00181554
			QNRS9	Post-trip	2.43326	3.73619e-05
			QACH	Post-trip	2.42815	0.000290804
			AMPC	Post-trip	2.42652	0.00631677
			DFRA5	Post-trip	2.41651	0.00778083
			PORIN_OMPC	Post-trip	2.4114	0.00897162
			VATI	Post-trip	2.40772	0.0453738
			QNRS	Post-trip	2.38276	6.41104e-05
			TET34	Post-trip	2.34954	0.00316996
			FLOR	Post-trip	2.33607	0.0094025
			OMP36	Post-trip	2.31857	0.00282248
			MEXI	Post-trip	2.29979	0.0112444
			DFRA1	Post-trip	2.29247	0.00152186
			DFRA16	Post-trip	2.28824	0.0112444
			QNRB33	Post-trip	2.28723	0.0215522
			CMLA	Post-trip	2.27702	0.00115686
			LNUG	Post-trip	2.27608	0.0280837
			DFRA7	Post-trip	2.27448	0.0442163
			AAC_3__II	Post-trip	2.26838	0.0147309
			MTRE	Post-trip	2.24225	0.00785261
			QNRS8	Post-trip	2.2109	0.000378427
			ERMC	Post-trip	2.18533	0.0124435
			CATA	Post-trip	2.18026	0.00582929
			DFRA22	Post-trip	2.17445	0.0215522
			QNRB	Post-trip	2.1609	0.0255383
			MEXE	Post-trip	2.15984	0.0170372
			TETR	Post-trip	2.14685	0.0126744
			SMER	Post-trip	2.14342	0.0368975
			MDTA	Post-trip	2.11779	0.0398469
			DFRA15	Post-trip	2.11383	0.00582929
			ESCHERICHIA_COLI_MDFA	Post-trip	2.09313	0.000389464
			SMEF	Post-trip	2.0716	0.00047093
			AADA25	Post-trip	2.07155	0.00297074
			QNRB22	Post-trip	2.05313	0.0021112
			SERRATIA_MARCESCENS_OMP1	Post-trip	2.04283	0.0325952
			DHA	Post-trip	2.03517	0.000288787
			MEF_B_	Post-trip	2.01617	5.58e-05
			CHLORAMPHENICOL_EXPORTER	Post-trip	2.01418	0.00247236
			RPOB2	Pre-trip	4.07929	0.000995159
			BACA	Pre-trip	3.92327	0.000338652
			VANR	Pre-trip	3.74927	0.00396314
			UGD	Pre-trip	3.69409	0.0187054
			TET40	Pre-trip	3.59558	0.0318773
			VANU	Pre-trip	3.27932	0.0134983
			BCRA	Pre-trip	3.21298	0.00300166
			EFRB	Pre-trip	3.18405	0.000415984
			VANVB	Pre-trip	3.12927	0.00103374
			LLMA_23S_RIBOSOMAL_RNA_METHYLTRANSFERASE	Pre-trip	3.11357	4.27868e-05
			MULTIDRUG_ABC_TRANSPORTER	Pre-trip	3.09965	0.000106329
			VANS	Pre-trip	2.86667	0.0192558
			VANRI	Pre-trip	2.78586	0.00537288
			TAEA	Pre-trip	2.7285	0.0026998
			VANG	Pre-trip	2.20092	0.0147724
			APH_3__VII	Pre-trip	2.16646	0.0215522
			DFRA14	Pre-trip	2.15505	0.00430071
	Travel purpose	Volunteer or missionary	TETA	Post-trip	3.15613	0.014323
			GADW	Post-trip	3.10459	0.00289989
			ESCHERICHIA_COLI_LAMB	Post-trip	3.06572	0.0403944
			CLASS_C	Post-trip	3.06336	0.0134152
			AADA	Post-trip	3.05525	0.00117737
			DNA_BINDING_TRANSCRIPTIONAL_REGULATOR_GADX	Post-trip	3.04881	0.0049049
			TEM	Post-trip	3.04677	0.00116873
			MDTP	Post-trip	3.03368	0.0058785
			ACRS	Post-trip	3.00808	0.00849012
			MPHA	Post-trip	3.00043	0.0263481
			MDTN	Post-trip	2.98541	0.019711
			MDTF	Post-trip	2.9713	0.00807916
			MGRB	Post-trip	2.95027	0.00612901
			EPTA	Post-trip	2.94922	0.0219919
			EMRK	Post-trip	2.91659	0.00472537
			MDTO	Post-trip	2.90842	0.0188025
			EVGS	Post-trip	2.82386	0.00351264
			EMRY	Post-trip	2.8042	0.00526779
			ESCHERICHIA_COLI_MIPA	Post-trip	2.75285	0.0445162
			APH_6__I	Post-trip	2.70341	0.02937
			QNRS9	Post-trip	2.60167	0.000166674
			DFRA17	Post-trip	2.58925	0.00545232
			DFRA12	Post-trip	2.50618	0.00149922
			QACH	Post-trip	2.48433	0.00463189
			DFRA5	Post-trip	2.45592	0.00140851
			TETR	Post-trip	2.39144	0.00113844
			TETC	Post-trip	2.3827	0.0244949
			FLOR	Post-trip	2.36083	0.00084058
			MEXI	Post-trip	2.35807	0.0213453
			QNRS	Post-trip	2.3515	0.000279635
			CMLA	Post-trip	2.34235	0.00115416
			QNRS8	Post-trip	2.2827	0.000260465
			DFRA14	Post-trip	2.25116	0.000841024
			DFRA1	Post-trip	2.16896	0.00393435
			AAC_3__II	Post-trip	2.08378	0.0456019
			QNRB22	Post-trip	2.06385	0.0426877
			TETD	Post-trip	2.04354	0.000205685
			DHA	Post-trip	2.03864	0.00785997
			RPOB2	Pre-trip	4.04166	0.000984992
			BACA	Pre-trip	3.77093	0.0237517
			UGD	Pre-trip	3.701	0.0102724
			VANR	Pre-trip	3.56053	0.0113646
			VANU	Pre-trip	3.32428	0.00546865
			BCRA	Pre-trip	3.12586	0.0030181
			LLMA_23S_RIBOSOMAL_RNA_METHYLTRANSFERASE	Pre-trip	3.08179	0.000159131
			VANVB	Pre-trip	3.05323	0.00196678
			MULTIDRUG_ABC_TRANSPORTER	Pre-trip	2.99101	0.00221443
			EFRB	Pre-trip	2.98908	0.0113646
			VANS	Pre-trip	2.77549	0.00807916
			TAEA	Pre-trip	2.62179	0.0439618
			OQXB	Pre-trip	2.53936	0.00352051
			MDSB	Pre-trip	2.51585	0.0411638
			OQXA	Pre-trip	2.51538	0.0159566
			VANSD	Pre-trip	2.43621	0.0185181
			MAJOR_FACILITATOR_SUPERFAMILY_TRANSPORTER	Pre-trip	2.20762	0.00997453
			SHV	Pre-trip	2.18117	0.0168462
			LEN	Pre-trip	2.12138	0.0436611
			VANG	Pre-trip	2.04737	0.030659
			LMRC	Pre-trip	2.03072	0.045789
	Use of doxycycline	Yes	TETM	Post-trip	4.30837	0.0084421
			TETW	Post-trip	4.24118	0.0120929
			TETO	Post-trip	3.77037	0.0237868
			APH_6__I	Post-trip	3.40131	0.0166508
			TEM	Post-trip	3.26489	0.00502594
			TETA	Post-trip	3.26262	0.0326502
			AADA	Post-trip	3.16766	0.00220911
			TETP	Post-trip	2.89464	0.0183615
			TETC	Post-trip	2.8758	0.00189409
			TETR	Post-trip	2.85533	0.000754788
			DFRA12	Post-trip	2.79098	0.0337527
			CLBB	Post-trip	2.76319	0.0359168
			QNRS9	Post-trip	2.74463	0.00233396
			QACH	Post-trip	2.57204	0.0134535
			QNRS6	Post-trip	2.56611	0.0165943
			QNRS	Post-trip	2.53238	0.00615011
			DFRA1	Post-trip	2.48925	0.00756191
			CMLA	Post-trip	2.43183	0.032641
			QNRS8	Post-trip	2.41416	0.00576936
			AADA13	Post-trip	2.37352	0.0235445
			TET_45_	Post-trip	2.35003	0.035248
			TETD	Post-trip	2.29053	0.00275309
			FLOR	Post-trip	2.28316	0.0358659
			DFRA22	Post-trip	2.27855	0.035248
			DFRA17	Post-trip	2.24057	0.0470353
			TETB	Post-trip	2.23561	0.00315057
			CHLORAMPHENICOL_EXPORTER	Post-trip	2.14692	0.00166261
			MEF_B_	Post-trip	2.03291	0.0488908
			QNRS7	Post-trip	2.02911	0.035248
			METALLO_BETA_LACTAMASE	Post-trip	2.00362	0.0331012
			RPOB2	Pre-trip	4.12371	0.00345339
			UGD	Pre-trip	4.03536	0.000174198
			BCRA	Pre-trip	3.1063	0.0170796
			MULTIDRUG_ABC_TRANSPORTER	Pre-trip	3.02209	0.0294359
			ADEJ	Pre-trip	2.7887	0.0229774
			FOSA6	Pre-trip	2.67011	0.00367674
			OQXA	Pre-trip	2.66375	0.0358659
			OQXB	Pre-trip	2.65345	0.00624813
			SHV	Pre-trip	2.51713	0.00310464
			OKP_B	Pre-trip	2.5123	0.035248
			VANA	Pre-trip	2.43905	0.0165943
			SMEE	Pre-trip	2.3545	0.00562416
			FOSA5	Pre-trip	2.34532	0.022817
			ADEB	Pre-trip	2.32219	0.00879748
			VANY	Pre-trip	2.24822	0.0400566
			MAJOR_FACILITATOR_SUPERFAMILY_TRANSPORTER	Pre-trip	2.17477	0.0151603
	Use of ABHS	Yes	TETA	Post-trip	3.58528	0.00982069
			APH_6__I	Post-trip	3.33291	0.00467373
			GADW	Post-trip	3.26562	0.0213385
			CLASS_C	Post-trip	3.24904	0.0298569
			DNA_BINDING_TRANSCRIPTIONAL_REGULATOR_GADX	Post-trip	3.19637	0.0207299
			MDTP	Post-trip	3.19363	0.0364703
			ACRS	Post-trip	3.18031	0.024557
			AADA	Post-trip	3.17466	0.00402946
			EPTA	Post-trip	3.15709	0.0435166
			MDTF	Post-trip	3.15104	0.0290392
			MGRB	Post-trip	3.1455	0.0380439
			EMRK	Post-trip	3.04565	0.0387296
			EVGS	Post-trip	2.97046	0.0290335
			QNRS9	Post-trip	2.6662	0.00182899
			DFRA17	Post-trip	2.66405	0.00765367
			APH_3__I	Post-trip	2.60561	0.0221258
			TETC	Post-trip	2.59319	0.0139342
			DFRA14	Post-trip	2.56676	0.00708749
			TETR	Post-trip	2.5478	0.0109187
			DFRA12	Post-trip	2.51408	0.0324245
			DFRA5	Post-trip	2.51114	0.00453542
			FLOR	Post-trip	2.44847	0.00146922
			QNRS	Post-trip	2.40377	0.00143427
			QNRS8	Post-trip	2.39159	0.000500863
			QACH	Post-trip	2.38792	0.00295319
			CMLA	Post-trip	2.36117	0.00421715
			DFRA1	Post-trip	2.34046	0.00453542
			SDEY	Post-trip	2.16406	0.0291798
			TETD	Post-trip	2.10597	0.00249126
			RPOB2	Pre-trip	4.16321	0.00602721
			BACA	Pre-trip	3.9593	0.010512
			VANR	Pre-trip	3.84149	0.0201368
			UGD	Pre-trip	3.80884	0.0137156
			TET32	Pre-trip	3.62595	0.0273541
			BCRA	Pre-trip	3.3244	0.00602721
			MULTIDRUG_ABC_TRANSPORTER	Pre-trip	3.1881	0.00799202
			LLMA_23S_RIBOSOMAL_RNA_METHYLTRANSFERASE	Pre-trip	3.13105	0.00694746
			VANS	Pre-trip	3.06048	0.00982327
			VANVB	Pre-trip	3.03571	0.016641
			ERMG	Pre-trip	2.9695	0.0413623
			TAEA	Pre-trip	2.81541	0.0486438
			TET37	Pre-trip	2.81082	0.0398022
			VANRI	Pre-trip	2.78544	0.036702
			VANG	Pre-trip	2.42136	0.031728
			RPHB	Pre-trip	2.16299	0.0383864
			ERMA	Pre-trip	2.08753	0.0092617
	LDA, linear discriminant analysis; ABHS, alcohol-based hand sanitizer

## Sheet: Table S9
	Table S9. List of differentially abundant microbial species in pre-trip and post-trip stool samples of travelers from subgroups of each travel-related variable as detected by LEfSe
	Variable	Group	Species	Enriched in	LDA score	P value
	Destination_income	High	Lactococcus_garvieae	Pre-trip	2.78981	0.0168589
		Low or middle	Escherichia_coli	Post-trip	3.96736	0.000498222
			Bacteroides_fragilis	Post-trip	3.33199	0.0314017
			Streptococcus_pasteurianus	Post-trip	2.8714	0.0427009
			Actinomyces_sp_oral_taxon_181	Post-trip	2.64901	0.0152528
			Peptoniphilus_lacrimalis	Post-trip	2.48631	0.0120812
			Actinomyces_turicensis	Post-trip	2.44322	0.040724
			Fusobacterium_nucleatum	Post-trip	2.41209	0.0226131
			Clostridium_symbiosum	Post-trip	2.3973	0.00960736
			Dialister_pneumosintes	Post-trip	2.36168	0.0226131
			Peptostreptococcus_stomatis	Post-trip	2.34793	0.0397623
			Peptostreptococcus_anaerobius	Post-trip	2.30262	0.0424287
			Clostridium_perfringens	Post-trip	2.28607	0.0176658
			Veillonella_rogosae	Post-trip	2.18869	0.040724
			Haemophilus_parainfluenzae	Post-trip	2.16576	0.0312757
			Streptococcus_anginosus_group	Post-trip	2.1471	0.0284564
			Turicibacter_sanguinis	Post-trip	2.06001	0.0455225
			Fusicatenibacter_saccharivorans	Pre-trip	4.02478	0.00194497
			Pseudoflavonifractor_sp_An184	Pre-trip	2.10675	0.0226131
			Lactobacillus_sakei	Pre-trip	2.03678	0.0424287
	Destination_region	Africa	Clostridium_innocuum	Post-trip	2.48185	0.0277786
			Ruminococcus_bicirculans	Pre-trip	3.36958	0.00722317
			Klebsiella_pneumoniae	Pre-trip	3.34655	0.0403906
			Romboutsia_ilealis	Pre-trip	3.25454	0.0054291
			Klebsiella_variicola	Pre-trip	3.24383	0.0492906
			Klebsiella_quasipneumoniae	Pre-trip	3.0913	0.013929
		East Asia	Finegoldia_magna	Post-trip	2.47104	0.0383864
			Pseudopropionibacterium_propionicum	Post-trip	2.29822	0.0191558
			Streptococcus_thermophilus	Pre-trip	2.77568	0.0425588
			Streptococcus_infantarius	Pre-trip	2.3028	0.0191558
		SE Asia	Escherichia_coli	Post-trip	4.00661	0.00127457
			Bacteroides_fragilis	Post-trip	3.38604	0.0241569
			Fusobacterium_nucleatum	Post-trip	2.86851	0.0215522
			Actinomyces_turicensis	Post-trip	2.51053	0.0215522
			Peptostreptococcus_stomatis	Post-trip	2.50535	0.00633006
			Dialister_pneumosintes	Post-trip	2.48547	0.0215522
			Peptoniphilus_lacrimalis	Post-trip	2.48224	0.0112444
			Actinomyces_sp_oral_taxon_181	Post-trip	2.47259	0.0465091
			Clostridium_symbiosum	Post-trip	2.46521	0.0110869
			Veillonella_rogosae	Post-trip	2.36034	0.0216533
			Parvimonas_micra	Post-trip	2.3093	0.00452961
			Veillonella_tobetsuensis	Post-trip	2.01792	0.0489012
			Haemophilus_parainfluenzae	Post-trip	2.00613	0.0286745
			Fusicatenibacter_saccharivorans	Pre-trip	4.18066	0.0038147
	Travel purpose	Vacation	Veillonella_sp_T11011_6	Post-trip	2.22365	0.0216478
			Pseudopropionibacterium_propionicum	Post-trip	2.08659	0.0413195
			Ruthenibacterium_lactatiformans	Pre-trip	2.56058	0.0228889
			Oxalobacter_formigenes	Pre-trip	2.06844	0.0491375
		Volunteer or missionary	Escherichia_coli	Post-trip	3.9201	0.00313513
			Bacteroides_fragilis	Post-trip	3.41752	0.0423452
			Veillonella_tobetsuensis	Post-trip	3.33534	0.040751
			Fusobacterium_nucleatum	Post-trip	3.0407	0.040969
			Dialister_pneumosintes	Post-trip	2.95374	0.040969
			Actinomyces_turicensis	Post-trip	2.95309	0.0353818
			Veillonella_rogosae	Post-trip	2.83496	0.0434546
			Streptococcus_gordonii	Post-trip	2.55809	0.00783667
			Clostridium_symbiosum	Post-trip	2.51938	0.00831534
			Fusicatenibacter_saccharivorans	Pre-trip	4.13617	0.00817356
			Klebsiella_pneumoniae	Pre-trip	3.35288	0.0488177
			Klebsiella_variicola	Pre-trip	3.19459	0.0376993
			Pseudoflavonifractor_sp_An184	Pre-trip	2.98065	0.040969
			Leuconostoc_garlicum	Pre-trip	2.65493	0.0213453
			Romboutsia_ilealis	Pre-trip	2.62292	0.0436684
			Lactobacillus_sakei	Pre-trip	2.62287	0.040969
			Raoultella_ornithinolytica	Pre-trip	2.37205	0.0213453
	Use of doxycycline	Yes	Eubacterium_sp_CAG_180	Post-trip	3.61682	0.00756191
			Ruminococcus_gnavus	Post-trip	3.5632	0.0361199
			Phascolarctobacterium_faecium	Post-trip	3.06613	0.0341972
			Clostridium_innocuum	Post-trip	2.67287	0.0142883
			Bifidobacterium_adolescentis	Pre-trip	4.54945	0.00731732
			Bifidobacterium_bifidum	Pre-trip	4.03768	0.0488908
			Bifidobacterium_longum	Pre-trip	4.00422	0.041312
			Romboutsia_ilealis	Pre-trip	3.94141	0.000283997
			Corynebacterium_durum	Pre-trip	3.86308	0.0235445
			Klebsiella_pneumoniae	Pre-trip	3.73627	0.00690502
			Klebsiella_variicola	Pre-trip	3.39312	0.02324
			Akkermansia_muciniphila	Pre-trip	3.36421	0.035248
			Klebsiella_quasipneumoniae	Pre-trip	3.30749	0.0027847
			Streptococcus_infantarius	Pre-trip	3.24865	0.0165943
			Ruminococcus_bicirculans	Pre-trip	3.18406	0.0419069
			Enterobacter_cloacae_complex	Pre-trip	2.93313	0.035248
	Use of ABHS	Yes	Escherichia_coli	Post-trip	4.0864	0.0388396
			Veillonella_rogosae	Post-trip	3.79147	0.00941464
			Veillonella_tobetsuensis	Post-trip	3.72538	0.0426257
			Veillonella_sp_T11011_6	Post-trip	3.50839	0.0168287
			Streptococcus_pasteurianus	Post-trip	3.15147	0.0383864
			Eubacterium_rectale	Pre-trip	4.07373	0.0373615
			Fusicatenibacter_saccharivorans	Pre-trip	4.03595	0.034513
			Lawsonibacter_asaccharolyticus	Pre-trip	3.42214	0.0427809
	LDA, linear discriminant analysis; ABHS, alcohol-based hand sanitizer
