# Supplementary material for: Alterations in faecal microbiome and resistome in Chinese international travellers: a metagenomic analysis
Source: J Travel Med. 2023 Mar 2;30(6):taad027. doi: 10.1093/jtm/taad027 (PMC10628765; doi:10.1093/jtm/taad027)
Supplement: Suppl_data_sets_taad027 [file suppl_data_sets_taad027.xlsx]

## Sheet: Data set S1
	Data set S1. List of ARGs predicted using DeepARG. Values are ARG copies per 16S rRNA copy.
			PTAST0001	PTAST0003	PTAST0004	PTAST0006	PTAST0011	PTAST0012	PTAST0013	PTAST0017	PTAST0019	PTAST0020	PTAST0021	PTAST0022	PTAST0023	PTAST0024	PTAST0026	PTAST0027	PTAST0030	PTAST0035	PTAST0037	PTAST0040	PTAST0055	PTAST0057	PTAST0058	PTAST0059	PTAST0060	PTAST0061	PTAST0064	PTAST0065	PTAST0067	PTAST0069	PTAST0070	PTAST0071	PTAST0072	PTAST0074	PTAST0076	PTAST0077	PTAST0079	PTAST0082	PTAST0085	PTAST0087	PTAST0088	PTAST0089	PTAST0090	PTAST0093	PTAST0094	PTAST0095	PTAST0096
	ARG	Avg	Pre-trip	Pre-trip	Pre-trip	Pre-trip	Pre-trip	Pre-trip	Pre-trip	Pre-trip	Pre-trip	Pre-trip	Pre-trip	Pre-trip	Pre-trip	Pre-trip	Pre-trip	Pre-trip	Pre-trip	Pre-trip	Pre-trip	Pre-trip	Pre-trip	Pre-trip	Pre-trip	Pre-trip	Pre-trip	Pre-trip	Pre-trip	Pre-trip	Pre-trip	Pre-trip	Pre-trip	Pre-trip	Pre-trip	Pre-trip	Pre-trip	Pre-trip	Pre-trip	Pre-trip	Pre-trip	Pre-trip	Pre-trip	Pre-trip	Pre-trip	Pre-trip	Pre-trip	Pre-trip	Pre-trip
	ErmB	0.0790742	0.170838	0.113364	0.0371227	0.109649	0.0668865	0.0461328	0.0447534	0.090884	0.13295	0.0810668	0.114186	0.0702038	0.0380351	0.269955	0.0624648	0.456278	0.0361115	0.0818801	0.0373137	0.0672446	0.052637	0.103264	0.0498455	0.0688164	0.0358592	0.0332134	0.0446144	0.0174982	0.0700114	0.0506551	0.0246337	0.0733772	0.0790761	0.124585	0.0545657	0.117498	0.0707729	0.0570621	0.0550081	0.158578	0.0645119	0.0404745	0.165807	0.0576248	0.0517597	0.0504215	0.0691853
	tetM	0.0651466	0.107585	0.10484	0.0273299	0.0653308	0.029642	0.0457409	0.0626768	0.0537993	0.0862428	0.0626019	0.0360159	0.0358826	0.0302441	0.0637092	0.0629913	0.0755755	0.0451158	0.0406512	0.0562536	0.054497	0.0421597	0.0931495	0.104356	0.0948352	0.0490802	0.0407608	0.0800601	0.0762457	0.0398403	0.0475242	0.0490904	0.0574921	0.0377517	0.0494265	0.0798632	0.0378002	0.0484458	0.0731691	0.0475222	0.0633687	0.0357376	0.0583997	0.0602759	0.0732271	0.0555668	0.0343172	0.0506752
	rpoB2	0.0651258	0.167276	0.0719679	0.0673611	0.0586109	0.0525946	0.0562525	0.0585797	0.0692311	0.069374	0.0536088	0.0639999	0.0686195	0.06784	0.0605981	0.0488129	0.0664503	0.0594347	0.0639412	0.0675261	0.0775076	0.0717912	0.0698455	0.0601089	0.0703443	0.0677384	0.0605567	0.0639299	0.058988	0.0707393	0.0560112	0.0580146	0.0647227	0.06142	0.0572731	0.0686259	0.0602404	0.0610839	0.0574269	0.0690472	0.0601155	0.060809	0.0659027	0.0758549	0.053605	0.0620465	0.0550115	0.0614136
	tetW	0.0478311	0.0425733	0.14603	0.0432939	0.0625137	0.0352417	0.0305075	0.0118972	0.084519	0.0548102	0.0192028	0.0275763	0.0290488	0.0266512	0.0321378	0.0424098	0.0421542	0.0289626	0.0360225	0.0287859	0.06779	0.0194172	0.0446684	0.0704875	0.110537	0.029636	0.0206576	0.0719279	0.00997751	0.0329476	0.0136966	0.0295459	0.0345897	0.0256633	0.0130564	0.0166113	0.0307598	0.0257971	0.0491356	0.0491559	0.0691566	0.0300582	0.069651	0.0499013	0.0684172	0.0458967	0.0489954	0.0124273
	bacA	0.0448061	0.120061	0.0332518	0.0506077	0.0352789	0.0250743	0.0334723	0.0376902	0.0463797	0.053774	0.0300605	0.0378292	0.0301726	0.0288903	0.038201	0.0302287	0.0486683	0.0259041	0.0363147	0.0352065	0.0410283	0.0556929	0.0449897	0.0463959	0.0440122	0.0558496	0.0445847	0.021332	0.0403102	0.0521382	0.0587024	0.0362451	0.0497161	0.0182222	0.0731647	0.0267922	0.041345	0.0417747	0.0320484	0.0384341	0.0604189	0.035473	0.0517752	0.048491	0.0316179	0.0265193	0.0278324	0.0313925
	tetQ	0.0399989	0.0414069	0.0585869	0.0846678	0.019441	0.0315333	0.0227667	0.0744423	0.0856433	0.0260554	0.0449366	0.0294064	0.0295706	0.0455108	0.0436419	0.0168141	0.042383	0.0861105	0.0526471	0.0192744	0.0125697	0.00200748	0.015052	0.0425022	0.00312135	0.0153158	0.0107851	0.0115329	0.0114331	0.0123461	0.00637321	0.00725972	0.0269034	0.0601176	0.00013041	0.0026135	0.0344617	0.0342384	0.00586578	0.00867776	0.0179377	0.00364892	0.0168054	0.0840546	0.0763581	0.00328127	0.131867	0.0607413
	tet(40)	0.0391758	0.0424858	0.052962	0.0113024	0.0523578	0.0204687	0.0569545	0.00552101	0.0456734	0.106315	0.0340011	0.0447636	0.0277203	0.00668609	0.0180601	0.0118618	0.0455398	0.0400991	0.0366952	0.0221768	0.0226994	0.0180776	0.071546	0.0468139	0.0357642	0.0123293	0.0552859	0.0185368	0.0249692	0.0198834	0.0365484	0.0169262	0.0309515	0.0247828	0.0361393	0.0572868	0.0544477	0.0555294	0.0693526	0.0476986	0.0661096	0.016454	0.0407473	0.0477645	0.0580856	0.0557391	0.0298633	0.0429192
	ugd	0.036777	0.0693074	0.0350726	0.0324598	0.0402184	0.0289698	0.0404216	0.0130508	0.045216	0.0306876	0.0275856	0.0319334	0.0353719	0.029621	0.0286405	0.0450208	0.0310714	0.0357935	0.0354331	0.0404318	0.0525488	0.0307508	0.0336986	0.0370978	0.0261431	0.0340633	0.0394704	0.0394532	0.0315105	0.0193744	0.0529852	0.025718	0.0227634	0.028574	0.0412939	0.0269261	0.0361304	0.0268005	0.0176578	0.044634	0.0359215	0.0404425	0.0223745	0.0498207	0.0321669	0.0398143	0.0349969	0.0318166
	vanR	0.0306035	0.0550919	0.0510827	0.0136953	0.0405553	0.0150593	0.0598272	0.0383278	0.0297965	0.0370103	0.0149603	0.0191341	0.0468666	0.0166309	0.0286241	0.0136566	0.0400029	0.0156378	0.0201512	0.0227344	0.0246679	0.0261309	0.0478426	0.0482767	0.0754877	0.0206322	0.0185156	0.021686	0.064696	0.0117318	0.0105561	0.0272684	0.0251916	0.0244524	0.0214666	0.0430411	0.0473011	0.0187784	0.0312825	0.0219159	0.033703	0.0301649	0.029954	0.0604233	0.0328638	0.0209422	0.0233331	0.0332775
	dfrF	0.028995	0.119304	0.0432921	0.034422	0.0450935	0.0245852	0.013831	0.0194314	0.0266773	0.0320929	0.0775515	0.0377338	0.0195627	0.0183638	0.0285259	0.0149364	0.0468181	0.012661	0.0153632	0.0121254	0.0344448	0.0224138	0.0161737	0.0470536	0.0269391	0.0264736	0.0250178	0.00460459	0.0294175	0.0187443	0.00407981	0.0232793	0.0227008	0.00137186	0.0103181	0.00224355	0.0224516	0.00989042	0.0233578	0.0166475	0.0616359	0.039116	0.033252	0.0329931	0.019967	0.0331087	0.0108603	0.0170089
	TETO	0.0258349	0.0358615	0.0353963	0.0103327	0.0253715	0.0094343	0.0234689	0.0281898	0.0200415	0.0352683	0.0267718	0.021753	0.0171543	0.0178802	0.020663	0.032882	0.0432923	0.0200384	0.0150433	0.0178075	0.0210038	0.0239848	0.0333885	0.0498179	0.0450376	0.0202636	0.0194414	0.027361	0.0253643	0.0179898	0.0169054	0.0157142	0.0208028	0.0144747	0.0159727	0.0169777	0.016239	0.0172571	0.0271124	0.0197713	0.0242123	0.0153776	0.0283962	0.0267929	0.0271062	0.0237061	0.0113027	0.0185945
	LNUC	0.0255591	0.302555	0.0192753	0.00422726	0.00468413	0.000869574	0.00316137	0.00255243	0.0076852	0.010383	0	0.00748099	0.0049683	0.00197638	0.0268912	0.000435041	0.0371816	0.000458733	0.00275535	0.00597849	0.000592416	0.00186161	0.00307653	0.00375	0.00503534	0.00319241	0.00027875	0.000234132	0.0110967	0.0135463	0.00276374	0.0727717	0.0202467	0.0951153	0.23392	0.00482704	0.0191859	0.000843369	0.00204645	0.0073445	0.0207387	0.00745342	0.00111834	0.0221633	0.0266227	0.000632651	0.00617744	0.00267799
	AADE	0.0233312	0.00409479	0.039016	0.0477781	0.0253985	0.0105576	0.0317204	0.0435863	0.0161375	0.0259635	0.0153057	0.0096139	0.0236361	0.0075219	0.00610848	0.0722498	0.0118613	0.017459	0.0243243	0.0448079	0.0171004	0.00427684	0.0176395	0.00827909	0.0551112	0.00425655	0.00694405	0.00453643	0.0181404	0.0183117	0.0296432	0.00970946	0.017454	0.00506294	0.00741107	0.0107264	0.0417498	0.0252008	0.00532262	0.0136092	0.0124942	0.0446596	0.0233194	0.0544624	0.0487831	0.0159548	0.00937672	0.00691166
	ERMF	0.0231133	0.0375429	0.0202092	0.0691905	0.0230606	0.0306568	0.0127667	0.0573632	0.0354007	0.007032	0.0154048	0.010137	0.00737073	0.00964659	0.0166803	0.00183284	0.0534718	0.0670302	0.0267688	0.0138614	0.0101226	9.18209e-05	0.0117602	0.0101289	0.00357017	0.00340844	0.00747595	0.0177553	0.0294326	0.0102456	0.000527416	7.86446e-05	0.00819586	0.0311069	0.000201314	0.000209582	0.0119296	0.00647601	0.002828	0.00216347	0.00219065	0.000427473	0.00942321	0.0255435	0.0313161	0.0218431	0.0673884	0.0274439
	TET32	0.0229617	0.0626597	0.0378566	0.0264775	0.0185531	0.0209381	0.0229617	0.0110942	0.026911	0.0395078	0.0150854	0.0222172	0.0345278	0.0373877	0.0193414	0.0159851	0.0261986	0.0228405	0.0182363	0.025782	0.0280847	0.0155567	0.0325538	0.0201196	0.0176618	0.0134291	0.0174204	0.0683225	0.0110861	0.0399818	0.0161961	0.0218525	0.0187908	0.0113255	0.0167772	0.0283892	0.0116083	0.0269777	0.0120258	0.0129225	0.0205646	0.0131977	0.0167622	0.0220096	0.0243416	0.0255283	0.016059	0.039511
	BIFUNCTIONAL_AMINOGLYCOSIDE_N-ACETYLTRANSFERASE_AND_AMINOGLYCOSIDE_PHOSPHOTRANSFERASE	0.0227967	0.216906	0.0245822	0.0136825	0.0220673	0.00522807	0.0216467	0.0185359	0.02027	0.020782	0.0839116	0.0173539	0.0186691	0.00929688	0.00723473	0.0428662	0.0172899	0.0129626	0.0115458	0.00241877	0.0140491	0.00669058	0.0155314	0.0226353	0.0249197	0.00644984	0.00509755	0.00252856	0.0125123	0.0182301	0.0104621	0.0065826	0.0216541	0.00226563	0.0196748	0.0453258	0.026206	0.015903	0.0177484	0.0117751	0.0366451	0.0106915	0.00903966	0.0579186	0.0199199	0.00756031	0.0106828	0.0226763
	CLASS_A	0.00907141	0.00876549	0.0102554	0.00632747	0.00806416	0.00717372	0.0455385	0.0123779	0.00613285	0.00352602	0.0220557	0.00602206	0.01358	0.0236342	0.0186773	0.0013873	0.00442882	0.0186576	0.0189423	0.00810155	0.0079113	0.000854852	0.0030273	0.0123488	0.00142221	0.007151	0.00224765	0.00341312	0.00386772	0.0105483	0.00136695	0.00324252	0.0038012	0.0114159	0	0.00156097	0.00606982	0.0081311	0.00270037	0.0028551	0.00356763	0.000789639	0.00326058	0.0214094	0.0156548	0.00215195	0.0637817	0.00367971
	VANU	0.00905915	0.0559322	0.00991733	0.0030812	0.0120771	0.00242005	0.00190104	0.0300671	0.0249177	0.0156521	0.00059711	0.0048536	0.0186725	0.00216084	0.0159069	0.00095129	0.00839144	0.00742291	0.00620761	0.0115999	0.00943804	0.0130263	0.0230652	0.0124953	0.000734041	0.00204314	0.00533342	0.00409574	0.00977108	0.00137773	0.00014389	0.00962295	0.00894399	0.0111659	0.0118523	0.00133797	0.00785506	0.00938849	0.0157393	0.00802998	0.0061839	0.0154137	0.011086	0.0134927	0.0147452	0.0115283	0.0113293	0.0238983
	CFXA2	0.00904711	0.00536384	0.0292275	0.00102844	0.00514346	0.0327143	0.0386426	0.000757188	0.000722095	0.00807762	0	0.000882014	0.00281595	0.00298714	0.00889472	0.0095203	0.00387767	0.0109216	0.0185989	0.00808779	0.00134038	0.000494574	0.00368252	0.000364931	0.00257257	0.000636493	0.00263467	0.00941	0.00201662	0.000120713	0.000874098	0	0.000383115	0.0306832	3.33642e-05	0.000312611	0.00379572	0.0115554	0.000648955	0.00554511	0.00737237	0.00197779	0.000342819	0.00630502	0.00232659	0.00057462	0.0156277	0.00451135
	BCRA	0.00899946	0.0167164	0.0060725	0.0152778	0.00816323	0.00780391	0.00813772	0.00694824	0.00609487	0.0130671	0.00684792	0.0212487	0.00638623	0.0083916	0.0319284	0.00577239	0.0107269	0.00555111	0.00775508	0.00630141	0.0064681	0.00612585	0.0117565	0.00777162	0.0164358	0.00714934	0.0094315	0.0137933	0.008775	0.00961405	0.0165194	0.00517909	0.00893675	0.00230566	0.0059615	0.0063146	0.00966283	0.00712112	0.0071161	0.00835915	0.0078511	0.00932233	0.00550026	0.0120304	0.00715787	0.00458894	0.00655728	0.00518593
	EFRB	0.0082	0.0175552	0.00761171	0.00971235	0.0096286	0.00694786	0.00508439	0.00697541	0.00588286	0.00563042	0.00674223	0.0070763	0.00576776	0.00664069	0.00703563	0.0050258	0.00637472	0.00407335	0.00514443	0.00686658	0.00797494	0.00664585	0.00788484	0.00784729	0.0171471	0.00705505	0.00953449	0.00834423	0.011809	0.00735014	0.00640946	0.010662	0.00858574	0.00514467	0.00609459	0.00791573	0.00588094	0.00604379	0.0114132	0.00802259	0.00709584	0.0101562	0.00817398	0.00861457	0.00777623	0.00929908	0.00577779	0.00580385
	OMPF	0.00789534	0.000178378	0.00149299	0.0012227	0.00169861	0.000258552	3.69277e-05	0.001962	0.00152712	3.67524e-05	0.00657076	3.84109e-05	0.00471528	0.000269335	0	3.38778e-05	0	0.000128602	0	0.00440644	0.000276798	0.00431427	0.00587307	0.000208588	0.0132927	0.000945899	0.00563298	0.00302659	0.00156588	0.000110395	0.0717912	0.00190719	0.00210222	0.00274197	0.0540988	0.000889441	0.00591266	0.00103887	0.00250584	0.00545246	0.0245296	0.000242966	0.00745476	0.00500123	0.00184131	0.00200349	9.31072e-05	0.0156914
	OMPR	0.0077491	0.000686521	0.002076	0.00115835	0.00135777	0.000625483	5.68492e-05	0.00213208	0.00203327	0.00084869	0.00451761	0.00106439	0.00368537	0.000473868	0.000411549	0.000208616	0.000490728	0.000395959	0	0.0033918	0.00115662	0.00299948	0.00581687	0.000513785	0.0181699	0.000896115	0.00536349	0.00392958	0.00133924	0.000566503	0.0794708	0.00224792	0.0019614	0.0031796	0.0589984	0.00224952	0.00598995	0.00159931	0.0019796	0.00739604	0.028009	0.00016624	0.00643537	0.0053442	0.0024567	0.00192138	0.00035834	0.0155664
	MEFA	0.00703006	0.00123675	0.00313047	0.00317902	0.0103898	0.0147252	0.0032324	0.0181376	0.00153813	0.00181557	0.00558408	0.00595881	0.00440093	0.00600232	0.000529569	0.0603658	0.0183023	0.00141176	0.00125099	0.00221633	0.00527762	0.00232182	0.00177972	0.0202469	0.0181132	0.00331065	0.00829643	0.00221221	0.000723783	0.000605948	0.002185	0.0276344	0.00115941	0.00743775	0.00153376	0.00352388	0.0057855	0.00707862	0.000400055	0.00158617	0.00769317	0.00163777	0.00211334	0.0101476	0.0252491	0.00273264	0.00435742	0.00934948
	CFXA6	0.00679574	0	0.000255356	0.0107716	0.0201948	0.00799024	0.00943731	0.000285566	0.0236782	0.0060798	0	0.0213027	0.000153852	0.000122404	4.04977e-05	0.0574797	0	4.54575e-05	0.0339229	0.000458925	0	0.00132821	0.000130656	0.000176953	0	0	0	0.000425351	0.00221399	0	0	0	3.37764e-05	0.00022657	0	0	0.0112454	0.00132956	0.00265725	0.0104721	0.00700592	0	0	0.0215257	0	0.000487602	0.000345566	0.000107583
	LSA	0.00664488	0.0554444	0.00244403	0.00202187	0.00391397	0.000468598	0.00546574	0.00973423	0.00186179	0.007538	0.00184349	0.00292385	0.00460166	0.00211528	0.00753679	0.00119389	0.00322964	0.00293073	0.00412448	0.0100937	0.00632658	0.00137326	0.00752628	0.00432229	0.0443299	0.00169236	0.00592092	0.00128506	0.00301667	0.00539474	0.0155809	0.00224737	0.000628594	0.00223378	0.00655928	0.0074108	0.00371029	0.00262587	0.00348585	0.00161245	0.00293721	0.00074207	0.00466499	0.00568142	0.0023937	0.0113894	0.000426554	0.00510077
	MULTIDRUG_ABC_TRANSPORTER	0.00588389	0.0112114	0.00520589	0.0052832	0.00670482	0.00529349	0.00670506	0.00642453	0.00576474	0.00569122	0.00468752	0.00662448	0.006674	0.00408895	0.00746768	0.00448489	0.00539588	0.0042432	0.00509351	0.00528009	0.00473054	0.00483839	0.00750715	0.00734677	0.00769124	0.0070697	0.00697984	0.00500453	0.00625484	0.00777657	0.00463037	0.00700332	0.00644107	0.00343834	0.0034835	0.0067516	0.00704213	0.00528625	0.00704793	0.00634433	0.00545226	0.0059018	0.00640976	0.00714608	0.00819989	0.00644229	0.00409921	0.00414835
	TETA	0.00588338	0.000298146	0.0052726	0.000589516	0.00158335	0.000216076	0	0.00189688	0.000827831	6.1429e-05	0.00570453	0.000288905	0.000879064	0.000160777	0.000127664	0	0	3.58249e-05	0.000619457	0.00318933	0.000198278	0.0032275	0.00610952	0.000209184	0.00553808	0.000334443	0.00342863	0.00167609	0.00101782	0	0.0455309	0.00102107	0.00516409	0.000773755	0.00443696	0.000530942	0.00465438	0.000419129	0.00079909	0.00261293	0.102215	4.51222e-05	0.00098982	0.00334368	0.000341958	5.48967e-05	3.89055e-05	0.0116157
	CAMP-REGULATORY_PROTEIN	0.00585413	0.000384115	0.00145192	0.00162026	0.000844096	7.95372e-05	7.95192e-05	0.00215388	0.00151092	0	0.00274744	0.000165426	0.00249939	0.000165708	8.22376e-05	0.000218855	0	0	0	0.00160969	0.0003406	0.00277209	0.00371448	0.000179667	0.0116523	0.000235024	0.00427702	0.00125636	0.000824247	0.000158482	0.0519063	0.0019251	0.0012346	0.00161032	0.0398829	0.00116286	0.00435358	0.0011571	0.001704	0.00328425	0.0158318	0.000174399	0.00435078	0.00443451	0.00123357	0.00155597	0	0.011069
	ACRB	0.00583877	0.00216313	0.00170343	0.000966308	0.00122139	0.000485238	0.000945377	0.00301943	0.00132079	0.000916129	0.00500696	0.000983348	0.00448404	0.000725809	0.000475984	7.98828e-05	0.00026844	0.000360999	0.000131413	0.00253129	0.0002664	0.00292999	0.00449627	0.000435633	0.0140274	0.000882355	0.0033014	0.00241981	0.000726735	0.000619782	0.0736262	0.00231881	0.00357288	0.00157139	0.0466323	0.00161576	0.00463871	0.00133944	0.00142164	0.00432838	0.0138665	0.000190968	0.00544474	0.00354773	0.00169535	0.00298718	0.00152112	0.00832725
	LLMA_23S_RIBOSOMAL_RNA_METHYLTRANSFERASE	0.00561873	0.0104715	0.00606678	0.00517624	0.00906864	0.00420106	0.00668404	0.00588118	0.00691541	0.00660736	0.00530533	0.00967713	0.00776297	0.00376452	0.00541794	0.00377036	0.00540912	0.00340773	0.00567769	0.00534094	0.00604506	0.00336154	0.00703206	0.00561225	0.00935135	0.0061401	0.00617232	0.0063773	0.00851139	0.00549054	0.00507626	0.00612277	0.00689498	0.00357118	0.00649311	0.00625476	0.0052251	0.00661552	0.005847	0.00568907	0.00774852	0.00485339	0.00694436	0.00518103	0.00475405	0.00542272	0.00301755	0.00430133
	SUL2	0.00500492	0.000346554	0.0165303	0.00603003	0.00207312	0.000956794	0.000573946	0.0281026	0.000213831	0	0.00252009	0.000945248	0.00916087	4.98348e-05	0.000197856	0.00065818	0.0262168	0.00199879	0.00101057	0.00264979	0.00276565	4.50634e-05	0.000957502	0	0.000101574	0.000188482	0.00202428	0.000472295	0.0016225	0.000285969	0.0199906	0.0122738	0.00445549	0.000645711	0	8.22862e-05	4.9407e-05	4.6398e-05	0.0017082	0.0019754	0.0273387	0.000244759	0.00103773	0.000228622	0.00222588	0	0.000301482	0.043538
	OXA	0.00491556	0.000907401	0.000612483	0.004007	0.0215188	0.00117433	0.00450839	0.000293548	0.00125974	0	0.000365081	0.00122122	0.00106094	0.000929708	0.0013599	0	0.0247284	0.0536438	0.00967459	0.00305209	0.000201152	0.000619458	5.22309e-05	0.00169772	0.00064827	0.000185067	0.000414085	0.000139122	0.0499175	0	0.00336265	0.000303181	0.000850651	0.000317007	0.00116412	4.03978e-05	0.00960537	0.00018223	0.000838625	0.000484902	0.00155114	0.000274657	0.00739834	0.0287334	0.00052037	4.17692e-05	0.0632299	0.00120421
	MEL	0.00477564	0.00231415	0.00065952	0.00257595	0.00915838	0.00753382	0.00159691	0.0152777	0.00142788	0.000370844	0.00494271	0.00548148	0.00394748	0.00499167	0.000467927	0.00310097	0.0153642	0.000463443	0.000281176	0.000170137	0.00567149	0.00198103	0.00195367	0.0224604	0.0140459	0.00264832	0.00788514	0.00207626	0.000225718	0.000185655	0.00150686	0.0252365	0.000206612	0.00508178	0.00169335	0.00270159	0.00541621	0.00284009	0.000617862	0.000934358	0.00598268	0.00159549	0.00135579	0.00691232	0.0173408	0.00329042	0.00342241	0.0105051
	TRANSCRIPTIONAL_REGULATORY_PROTEIN_CPXR_CPXR	0.00477092	0.000269874	0.000728644	0.000782633	0.00103784	0.000391172	0.000111738	0.00139688	0.000561997	0	0.00318501	0.000232452	0.00246943	0.000349273	0.000231116	0.000205019	0.000241133	0	0.000118045	0.0020238	0.000418777	0.00173708	0.00366607	0.000378695	0.0102038	0.000605457	0.00364538	0.00187574	0.00115821	0.000334041	0.0425158	0.000946786	0.00207215	0.00167014	0.0361921	0.00158596	0.0041553	0.000541977	0.00129698	0.00426881	0.0161466	4.08434e-05	0.00289869	0.00320465	0.00179528	0.00178887	0.000211297	0.00833972
	MDTK	0.00471509	0	0.000784599	0.000800946	0.000846618	0.000164108	0	0.00142439	0.000916901	8.16461e-05	0.00328316	0	0.00214874	0.000113968	2.828e-05	2.50868e-05	0	3.17435e-05	0	0.00177717	0.000234253	0.00162314	0.00346707	0.000216245	0.0110048	0.000565743	0.00248346	0.00202519	0.00064419	0.000190746	0.0497468	0.00154469	0.0013916	0.00137121	0.0342536	0.00141136	0.00347444	0.000530543	0.000805717	0.00367053	0.0131465	0.000199908	0.0036372	0.00361631	0.0010908	0.00165385	3.44732e-05	0.00934076
	VANS	0.00414153	0.0170884	0.00450031	0.00232641	0.00412968	0.00310337	0.00292869	0.00516565	0.0064819	0.00695508	0.00135251	0.00238276	0.00905714	0.00247747	0.00446824	0.000877868	0.00503737	0.00356806	0.00382921	0.00432511	0.00527854	0.00327844	0.00777223	0.00550336	0.0143175	0.00199972	0.00301699	0.00297789	0.00338818	0.000924654	0.000700136	0.00301858	0.00340152	0.00341139	0.0031387	0.00119729	0.0076382	0.0026723	0.00691275	0.00535931	0.00305949	0.00368851	0.00418515	0.00891693	0.00584771	0.00340433	0.00416733	0.00472677
	EMRD	0.00410324	0.000397276	0.000600669	0.00113115	0.000814816	0.000164525	0	0.00140515	0.0010663	3.27413e-05	0.00321098	3.42188e-05	0.00203571	3.42772e-05	0	3.01805e-05	0	0.000114567	0	0.00157722	0.000176135	0.00164275	0.00256117	0.000371647	0.00915223	0.000583384	0.0024946	0.00211154	0.000557993	0.000196694	0.0399075	0.00132738	0.00119178	0.00180825	0.0304172	0.00144325	0.00346627	0.000989314	0.00117493	0.00339678	0.0159668	4.80998e-05	0.00328955	0.00267325	0.00113002	0.00169706	0.000165892	0.00671831
	MACB	0.00406073	0.00281942	0.00204744	0.00123029	0.00202963	0.00106696	0.00231458	0.00295644	0.00209207	0.00176274	0.00253818	0.00148639	0.0030642	0.00125825	0.00149866	0.00116326	0.001151	0.00203267	0.00136082	0.00276618	0.0011207	0.00187734	0.00409639	0.00127329	0.00718084	0.00162595	0.00204085	0.00178871	0.00161208	0.001424	0.0283032	0.00242003	0.00234363	0.00213494	0.0214697	0.00174865	0.00378394	0.00201104	0.00228226	0.00330426	0.0100086	0.000676833	0.0030568	0.00362375	0.00269849	0.00143209	0.00304478	0.00652483
	KASUGAMYCIN_RESISTANCE_PROTEIN_KSGA	0.00402525	0.000344015	0.000743056	0.000786021	0.000755976	4.74892e-05	0	0.00128602	0.00148585	0	0.00262466	9.87708e-05	0.00177212	0.000296818	4.91016e-05	0	0.000256149	5.51152e-05	0.000100317	0.000809346	0.000508405	0.00183406	0.00264024	0.000160911	0.00801597	0.000654853	0.00267927	0.00192222	0.000984266	0.000141937	0.0376328	0.000574711	0.00159714	0.00128196	0.0280498	0.00138862	0.00353125	0.000598756	0.0010598	0.00284334	0.0147671	0.000173547	0.00197068	0.00272336	0.0011574	0.00160467	0	0.00617415
	ACRA	0.0039444	7.84595e-05	0.000974447	0.00086876	0.000316095	6.49852e-05	0	0.000947592	0.000617242	0.000161655	0.00277791	3.379e-05	0.00312698	0.000203086	0.000100787	5.96046e-05	3.5052e-05	3.77104e-05	0	0.00252654	0.000382642	0.00202006	0.00227617	0.000256893	0.00810619	0.000576074	0.00246334	0.00144352	0.000336723	9.71147e-05	0.0544997	0.000891305	0.00114882	0.00100244	0.0324518	0.00125749	0.00483223	0.000882377	0.000696122	0.00258274	0.0101336	7.12456e-05	0.00376929	0.00274327	0.000683915	0.00161801	0.00012286	0.00577139
	MDTL	0.00393208	8.00648e-05	0.000778214	0.000506592	0.000879716	3.31574e-05	3.31499e-05	0.000932445	0.00088923	0	0.00297791	0.000206888	0.00253974	3.45402e-05	0	0	0	3.84819e-05	0	0.0021191	0.000354974	0.00184276	0.00398184	0.000224699	0.00795524	0.00029393	0.00289373	0.0018004	0.000687224	0.00016517	0.0310504	0.00107005	0.00105795	0.00137458	0.0260763	0.00094103	0.00246555	0.000418057	0.00100635	0.00352552	0.0152681	0.000145407	0.00203265	0.00227121	0.000955033	0.00156266	8.35822e-05	0.00786275
	VANVB	0.00390738	0.00109843	0.0081557	0.000289587	0.00955469	0.000568621	0.00613972	0.00840988	0.0036853	0.00169738	0.00137492	0.033469	0.00357369	0	0.00129344	0.00803172	0.00282168	0.00514747	0.00276268	0.00133249	0.00219149	0.00128549	0.00366716	0.00231203	0.0161779	0.00168022	0.0138348	0.0108905	0.000214278	0.00623153	0.00369191	0.00174329	0.00107877	0.00120606	0.0154072	0	0.00528525	0.00319862	0.0155322	0.0044611	0.00907556	0.00598463	0.00182335	0.00507246	0.0056693	0.00161801	0.00616345	0.000104123
	CPXA	0.00389033	0.000205505	0.000554853	0.000650144	0.000602134	5.67377e-05	0	0.00135918	0.000697407	0	0.00220486	2.95016e-05	0.00220081	0.00014776	5.8664e-05	2.602e-05	0	3.29244e-05	0	0.0015411	0.000242967	0.00179041	0.00268126	3.20413e-05	0.00858322	0.000586789	0.00295097	0.0019885	0.000748332	0.000339158	0.0349728	0.00100706	0.00112534	0.000984614	0.0286379	0.000951513	0.00389667	0.000440223	0.000936985	0.00327993	0.0142081	0.000207345	0.00280931	0.00189801	0.000911388	0.00141266	7.15112e-05	0.00690903
	ESCHERICHIA_COLI_LAMB	0.00386999	0.000491339	0.000720148	0.000925249	0.000719815	0	0	0.00130188	0.000779571	2.8924e-05	0.00306253	3.02292e-05	0.00157	0.000242246	3.00554e-05	7.99851e-05	3.13582e-05	0	3.07024e-05	0.000990814	0.000311199	0.00139646	0.00374938	0.000361147	0.00607929	0.000257683	0.0027675	0.00152098	0.000848944	0.000115841	0.0257211	0.00138369	0.000701883	0.00106495	0.0224284	0.000849983	0.00219152	0.000507465	0.000752506	0.00306076	0.0140519	8.49835e-05	0.00260445	0.00254679	0.0013525	0.000852991	7.3275e-05	0.0064673
	EMRR	0.00382605	0.000355742	0.000288145	0.000750293	0.000781748	0	0	0.000690504	0.00115238	0.000146592	0.00229005	7.66035e-05	0.00108505	0.000153469	0	0	0	0	0	0.00164772	0.000157721	0.00117959	0.00393156	0.000499189	0.00688164	0.000362774	0.0023377	0.000727227	0.00104095	7.33878e-05	0.0310876	0.00142633	0.00120693	0.00156239	0.0238539	0.000380106	0.00273872	0.000428655	0.000986337	0.00296562	0.0110137	0.000161517	0.00277891	0.00328557	0.000408018	0.00117903	0.000185685	0.00492336
	KDPE	0.00373257	0.00027827	0.00060105	0.00102707	0.000458625	0.000230481	0	0.00150035	0.000708255	0	0.00204013	0	0.00192384	0.000240093	5.95766e-05	0.000105699	0.000124318	6.68731e-05	0	0.00116613	0.00018506	0.00146546	0.00256279	0	0.00886967	0.000737801	0.00294608	0.00119459	0.000705689	5.74056e-05	0.0320875	0.00167356	0.0013416	0.00111103	0.0270366	0.000991092	0.00327294	0.000391187	0.00138876	0.00315251	0.011205	0.000252684	0.00320624	0.00266183	0.00165963	0.00117845	0	0.0065417
	PATA	0.00373106	0.00020461	0.000220974	0.000503465	0.000499592	2.82452e-05	5.64777e-05	0.00123559	0.000852179	0	0.00285383	5.8746e-05	0.00230217	0.000323655	8.76126e-05	2.59066e-05	0	0	2.98328e-05	0.00120344	0.000272146	0.00156976	0.00285802	0.000223312	0.00875572	0.000389488	0.00216623	0.00164521	0.000771681	0.00033768	0.0355023	0.000706431	0.000974291	0.00119817	0.0282564	0.000874493	0.00344213	0.000876609	0.000453844	0.00341143	0.0133948	0.000165153	0.00277043	0.00188974	0.00109516	0.0014065	3.55998e-05	0.00659446
	CATD	0.00365354	0.000443	0.00119608	0.00669601	0.00443482	0.0085615	0.00116165	0	0.000205005	0.00681514	0	0.00184427	0.00258228	0.00777188	0.000569069	0.00011218	0.00250688	0.00205824	0.000258363	0.00690473	0.000130938	0.000288023	0	0.000897912	6.49211e-05	0.00819184	0.00517528	0.00253569	0.0013827	0.00176685	0.000152713	0.00187486	0.00606462	0.000530623	5.05184e-05	5.25933e-05	6.31571e-05	0.000118621	0.000218359	0.00227264	0.000448759	0.00621282	0.00190329	0.00155865	0.01443	0	0.00501	0.000391935
	TOLC	0.00358627	0.000505945	0.000512259	0.000700273	0.000579072	0.000183337	0	0.00120028	0.000673135	0	0.00167372	0.000108947	0.00177466	0.000136416	2.70803e-05	2.40225e-05	0	0	0	0.00122751	8.4118e-05	0.00155428	0.00270841	0.000177489	0.00761846	0.000232175	0.00244737	0.00134456	0.000616861	0.000104374	0.0384143	0.000972015	0.000948605	0.00098478	0.0249681	0.000946042	0.00335409	0.000558839	0.000888434	0.0024874	0.0116759	7.6571e-05	0.00261835	0.00296223	0.00101551	0.00137408	6.60215e-05	0.00676232
	MEXX	0.00356533	7.90539e-05	0.000384194	0.000791976	0.000579072	3.27388e-05	0	0.00064788	0.000695085	3.2576e-05	0.00248796	3.4046e-05	0.00183253	0.000136416	0	0	0	0.000113988	6.91579e-05	0.000906682	0.000280393	0.00135691	0.00243902	0.000147908	0.00660359	0.000419205	0.00129872	0.00148678	0.000616861	0.000195701	0.0349914	0.00103013	0.00107283	0.00119941	0.0284516	0.000816524	0.00280635	6.35044e-05	0.000876744	0.00290647	0.0116819	0.000167499	0.00284066	0.00297266	0.000870438	0.000960692	0	0.00608489
	EMRB	0.00352784	0.000794862	0.0005943	0.000644783	0.000425482	0.00017725	5.06313e-05	0.0011868	0.00067908	7.55864e-05	0.00286455	0.00010533	0.00156654	7.91322e-05	2.61811e-05	4.64497e-05	0.000136579	2.93876e-05	0.000106979	0.000970978	0.000189758	0.001288	0.0024777	0.000371792	0.00709669	0.00037411	0.0022545	0.00122492	0.00073951	7.56812e-05	0.0303939	0.000796737	0.000720585	0.000707958	0.0247039	0.000609754	0.0027197	0.00073675	0.00101716	0.00253551	0.0112882	0.000185072	0.00284187	0.00250085	0.0010379	0.000765552	0.000127659	0.00639869
	DNA-BINDING_PROTEIN_H-NS	0.00350017	0	0.000493563	0.00024097	0.00100429	0	0	0.000788508	0.00116319	0	0.00179787	0	0.00185858	0.000788627	0	0	0	0	9.99508e-05	0.000503995	0.00010131	0.00071312	0.00357762	0.000427529	0.00683141	0	0.00300318	0.00158822	0.00106983	9.42793e-05	0.0335568	0.00183236	0.000897663	0.000638642	0.0230615	0.000813853	0.00254104	0.0004589	0.000929221	0.00175839	0.00989562	0.000207496	0.00339148	0.00150746	0.00115317	0.000841482	0	0.00545848
	MDFA	0.00345576	0.000610836	0.000494767	0.000684414	0.000531334	6.32417e-05	6.32274e-05	0.000658692	0.00106003	6.29273e-05	0.00223916	9.86504e-05	0.00229784	0.000263517	6.53889e-05	0	0	7.33973e-05	0	0.00131358	0.000270819	0.00128079	0.00189866	0.000107143	0.00610955	0.000529473	0.00273175	0.00134236	0.000893696	0.000189018	0.0310329	0.00127558	0.00147249	0.00109748	0.0227259	0.00106059	0.00228598	0.000552023	0.000790353	0.00244817	0.01108	0.000115557	0.00307171	0.00282078	0.000805686	0.000702945	7.97089e-05	0.0067746
	BACTERIAL_REGULATORY_PROTEIN_LUXR	0.00334927	0	0.000662923	0.000323656	0.000618245	0	0	0.000264768	0.000426089	0	0.00153668	0	0.00137298	0	0	0	6.85576e-05	0	0	0.000744628	0	0.00107755	0.00120131	0	0.00479016	0.000312981	0.00128854	0.000878376	0.000359231	0	0.0344384	0.00148692	0.00071245	0.00116413	0.0259873	0.000327935	0.00255972	0.00036982	0.000340383	0.00262418	0.00827784	9.28987e-05	0.00287699	0.00212596	0.00105605	0.000282557	0	0.00581864
	EMRA	0.00329486	0.00032108	0.000780209	0.000296269	0.000499784	6.64849e-05	0	0.000900213	0.000445755	0	0.00246882	0.000103709	0.00124048	6.92576e-05	0	3.04901e-05	7.17217e-05	0	0	0.000672769	0.000106765	0.00144041	0.00243958	0	0.00624641	0.000261941	0.00219784	0.00114865	0.000782939	9.93559e-05	0.0356404	0.00101915	0.00129	0.000961471	0.0225183	0.00068614	0.0026092	0.000419129	0.000712186	0.00219623	0.0114957	4.85931e-05	0.00219462	0.00217112	0.000441915	0.00127107	0	0.00572196
	MDTM	0.00328154	0	0.000783381	0.000644154	0.000671159	6.32417e-05	0	0.000494019	0.00067135	0	0.000737285	6.57669e-05	0	6.58792e-05	0	0	0.000170558	0	0	0	0.000338524	0.00107229	0.00235574	0	0.00527033	0.000218018	0.00131013	0.00115505	0.000804326	6.30062e-05	0.0285323	0.001097	0.00062717	0.00124991	0.0219945	0.00065267	0.00306974	0.000490687	0.00118553	0.00248081	0.0133134	2.31114e-05	2.98224e-05	0.0019141	0.000910775	8.43535e-05	3.98544e-05	0.00605082
	APH(3''')-III	0.00327529	0	0.0063392	0.000125049	0.00351786	0.000982163	0.00721727	0.00245513	0.00285351	0.00136819	0.000169633	0.00418766	0.00366506	0.00173931	0.000507755	0.000540505	0.00460894	0.00142485	0.000414947	0.00345237	0.000998901	0.00194285	0.00360393	0.000277327	0.0063603	0.000822287	0.000432907	0.00421792	0.0121213	0.00396294	4.08778e-05	0.000435822	0.00516651	0.00127832	0.000202839	0	0.00775971	0.00281007	0.000745233	0.00101389	0.000270275	3.58927e-05	0.000694727	0.00923089	0.0022849	0	0.000247581	8.99244e-05
	APH(2'')-IF	0.00321928	0.00463783	0.00108143	0.00138943	0.00270234	0.000960337	0.00912114	0.000318257	0.0159504	0.0198931	0.00256335	0.00603749	0.00115739	0.0011368	0.000812408	0.00424397	0.00442646	0.00283704	0.00216695	0.000371972	0.00677617	0.000287829	0.000388302	0.00093675	0.00421703	0.00275171	0.00519489	0.00034476	0.000411241	0.000695825	0.00130809	0.000810013	0.00161865	0.000168338	0.0049042	0.00176444	0.00504917	0.000550371	0.00171452	0.00130679	0.00220224	0.000287141	0.00135858	0.0098741	0.000918796	0.000659869	0.00445645	0.00099916
	MARA	0.00321369	0.000492997	0.000931746	0.000519888	0.000631964	0.000204166	0	0.000956919	0.000570356	0	0.0022039	0	0.00160394	0.000212681	0	0	0	0	0	0.00130483	0	0.000673112	0.00181615	0.000115298	0.00639396	0.000100548	0.00269971	0.000705468	0.000288516	0.000305109	0.0245576	0.00156484	0.00123244	0.00147627	0.0226848	0.000702348	0.00242484	9.90068e-05	0.000364505	0.00252913	0.00842748	0	0.00259948	0.00195139	0.000904707	0.00118006	0.000257328	0.00747718
	COB(I)ALAMIN_ADENOLSYLTRANSFERASE	0.00321147	0.000159721	8.62476e-05	0.000589516	0.000584981	6.61457e-05	0	0.0011023	0.000739134	0	0.0015994	0	0.00136406	0.000206713	0.000136783	0	0	0	0	0.00126822	7.08136e-05	0.000934605	0.00345683	0.000149417	0.00660075	0.00052121	0.00215747	0.00124074	0.000623155	6.58993e-05	0.0295121	0.000373562	0.000798571	0.000765253	0.0213652	0.000455093	0.00327901	0.000320762	0.000649507	0.00170705	0.0100719	4.83452e-05	0.00249535	0.00147515	0.00087932	0.00129399	0	0.00593501
	CAT_CHLORAMPHENICOL_ACETYLTRANSFERASE	0.00320758	0	0.00707632	7.67742e-05	0.0262376	0	0	0.000376833	0.000808579	0.0152401	5.20735e-05	0.000250832	0.0499184	0.00690965	0.00049878	0	0.0006505	0.000769818	0.000254758	0.0019269	0.000258223	0.00068161	0.000536399	6.81064e-05	0.000320076	0	0	0.01524	0	0.000360454	0	0.00481634	0.00026	5.81355e-05	0	0.000207438	0.00236648	0	0.000215312	0.00118271	0.000221249	0.00030851	0.000284353	0.00268958	0.000868414	5.362e-05	0.00167203	5.52094e-05
	MDTE	0.00320633	0	0.00100988	0.000514487	0.000536055	0.000101023	0	0.000806684	0.000526801	3.35067e-05	0.00287892	0	0.00162034	0.000140314	0	0	7.26532e-05	7.81633e-05	0	0.00121954	0.000144202	0.00171288	0.00314525	7.60669e-05	0.00396811	0.000298511	0.00290914	0.00109707	0.000983452	6.70975e-05	0.018332	0.00114106	0.000493662	0.00142847	0.0172193	0.000695051	0.00219098	0.000653188	0.00126251	0.00257238	0.0130659	0	0.00273127	0.00198475	0.00074609	0.000778535	0.000127327	0.00696786
	MDTG	0.00319488	0.000311496	0.000967175	0.000369547	0.000342258	0.000903004	0.000161214	0.00114206	0.000612636	3.20898e-05	0.00222802	0.000100614	0.00129846	0.000100785	0.00013338	0.000236639	0.000139162	3.7429e-05	0	0.00109926	0.000138104	0.00151893	0.00294052	0.000291401	0.00732672	0.000476479	0.00125091	0.00127355	0.000486123	0.00035343	0.0301471	0.00137902	0.00130711	0.00108823	0.0220059	0.000804338	0.00226486	0.0007194	0.00118033	0.00266334	0.0105313	0.000353569	0.00304159	0.00241456	0.00103608	0.000831644	0	0.00437006
	PENA	0.00319405	0.00331646	0.000352743	0.00156321	0.00209804	0.00439088	0.00056174	0.00645899	0.00144173	0.0016151	0.00239012	0.00214244	0.00130787	0.000606977	0.00103279	0.00211864	0.00152653	0.00166646	0.000395632	0.0024161	0.000802024	0.00380283	0.000138835	0.00216235	0.00516951	0.00377145	0.00269667	0.00219826	5.88147e-05	0.00483064	0.0096658	0.00982174	0.00127412	0.00347087	0.00656691	0.00205815	0.00694181	0.00389528	0.0122789	0.00176153	0.000839892	0.000638809	0.00107945	0.00490613	0.0013832	0.00179494	0.000445883	0.00142898
	GADW	0.0031894	0.000258722	0.00125736	0.000818501	0.000521165	0	0	0.00033479	0.00047891	0	0.0025445	0	0.00147304	0.000279034	0	0	5.77923e-05	0	0	0.00148366	0.000286766	0.000756953	0.00244233	6.05077e-05	0.00113746	0.000263836	0.00240854	0.000793339	0.000353293	0.000106746	0.00807151	0.000864441	0	0.000929687	0.0122589	0.00013822	0.0016045	0.000259791	0.00129121	0.00165909	0.0134646	3.91556e-05	0.0023747	0.00238951	0.000712176	0	0	0.00613121
	CLASS_C	0.00315942	0.00016054	0.00052014	0.00118508	0.000764375	0.000166212	3.32349e-05	0.000380859	0.000557194	3.30771e-05	0.00252623	0	0.00208923	0.000415546	0	3.04901e-05	0	3.85806e-05	0	0.000991449	0.000177942	0.000814145	0.00247655	0.000262821	0.00437602	0.000130971	0.00281323	0.000886098	0.000845574	3.31186e-05	0.00810765	0.00134099	0.000229333	0.00153835	0.0135659	0.000600373	0.00209423	0.00048361	0.0013947	0.00284824	0.0126544	4.85931e-05	0.00291572	0.00137681	0.00103113	0.000679874	0	0.0066046
	VANRI	0.0031288	0.00755646	0.00291457	0.00241905	0.00746254	0.00217939	0.00391083	0.00651878	0.00249776	0.00239096	0.00197857	0.00325433	0.0025243	0.00343452	0.00496899	0.00276776	0.0025319	0.0024645	0.00336429	0.00226189	0.00215371	0.00200027	0.00497094	0.00271398	0.00818678	0.0022567	0.00364538	0.00336531	0.00568576	0.00222694	0.0011629	0.00275019	0.00269862	0.00118526	0.00300062	0.00490206	0.0032319	0.00108395	0.00144663	0.00161523	0.00379317	0.00355337	0.00347843	0.00418384	0.00247625	0.00342868	0.00183124	0.00286518
	BICYCLOMYCIN-MULTIDRUG_EFFLUX_PROTEIN_BCR	0.0031266	0.000237162	0.000384194	0.000541878	0.000463258	0.000130955	0	0.000750177	0.000804835	0	0.00229005	6.8092e-05	0.00196113	0.000204625	0.000236952	6.00562e-05	3.53175e-05	0	3.45789e-05	0.00122053	3.50492e-05	0.00160362	0.00236622	0.000110931	0.00674261	0.000193479	0.00158733	0.00109892	0.000339273	0.000228318	0.0321845	0.000845231	0.000875201	0.000536579	0.0236375	0.000760212	0.00280635	0.000444531	0.000905969	0.00277129	0.0100903	0.000167499	0.00284066	0.00307696	0.00083417	0.000960692	0	0.00518564
	DNA-BINDING_TRANSCRIPTIONAL_REGULATOR_GADX	0.00310875	0	0.00080204	0.00126509	0.000418454	0.000236579	0	0.000492817	0.000475852	0	0.00212475	4.92052e-05	0.00246262	0	0	0	0	5.4914e-05	0	0.00110879	0.00040524	0.00084683	0.00226232	0	0.00261201	0.000233023	0.00291975	0.000560549	0.000891522	4.71396e-05	0.00720763	0.00045809	0.000204014	0.000957962	0.00942003	0.000162771	0.00185691	0.00027534	0.000886984	0.00258874	0.0110675	6.91654e-05	0.00245436	0.00286417	0.00115317	0	0	0.00593501
	MDTH	0.00309546	0.000155748	0.000462562	0.000369547	0.000484865	0.000129001	3.22428e-05	0.000839751	0.000648673	0	0.00169887	6.70757e-05	0.00190019	0.000100785	0.000100035	5.91598e-05	3.47904e-05	3.7429e-05	3.40628e-05	0.00072139	0.000241682	0.00136703	0.00243848	0.000109275	0.0061969	0.000285887	0.00224595	0.00130539	0.000364592	0.00012852	0.0333417	0.000988731	0.00100119	0.0012126	0.022299	0.00119264	0.00289769	0.000437896	0.000604561	0.00233043	0.00920011	4.71426e-05	0.00203787	0.00179807	0.000714539	0.00131916	0	0.00501966
	ACRF	0.00305243	0.000211932	0.000555855	0.000638547	0.000476811	0.000175536	0.000213102	0.000652959	0.000714544	4.99036e-05	0.00213305	0.00011735	0.00158833	0.000104489	5.18558e-05	2.30002e-05	4.05776e-05	8.73101e-05	3.9729e-05	0.00101501	0.000295308	0.0011102	0.0022725	0.000226582	0.00495158	0.000382842	0.0012932	0.0013121	0.000626048	8.74408e-05	0.0280022	0.00107227	0.000681179	0.000882434	0.0218238	0.000506808	0.00265455	0.000170246	0.000928976	0.00213563	0.0102705	0.000100805	0.00234138	0.00195736	0.000958408	0.000423671	0.000110621	0.00522327
	MSBA	0.00304778	0.000161368	0.000522821	0.000482147	0.000650113	0.000111379	0	0.000951256	0.000721863	0	0.00217376	0.000162157	0.00181563	0.000324868	0.000161225	0.000122589	4.8061e-05	2.5853e-05	2.35279e-05	0.000854194	0.000119239	0.00117505	0.00222924	7.54787e-05	0.00572287	0.000372996	0.00149241	0.0010776	0.000398734	0.000266315	0.0287965	0.000934546	0.000787594	0.000901999	0.0207573	0.000593889	0.00223155	0.000259255	0.000576663	0.00252949	0.00817327	0.000179093	0.00287822	0.00212909	0.000690966	0.000792323	0.000140381	0.00536395
	TAEA	0.00304609	0.0113047	0.0043044	0.00267466	0.00371571	0.00216076	0.00290036	0.00416765	0.00252629	0.00362317	0.00114031	0.00272557	0.00275058	0.00189657	0.00384765	0.00247732	0.00351802	0.002113	0.0023456	0.00204585	0.0028273	0.00358073	0.00369292	0.00372851	0.00206024	0.00413831	0.00245154	0.00238997	0.00301576	0.00350812	0.00224828	0.0039224	0.00322632	0.00244967	0.00356997	0.00387145	0.00212824	0.00248373	0.00319687	0.00233382	0.00267939	0.00334865	0.00315114	0.00312332	0.00217206	0.00172569	0.00166429	0.00249124
	MGRB	0.00304229	0	0.000719342	0	0.00024395	0.000551683	0	0.000287302	0.000308235	0.00027447	0.00214388	0	0.00108351	0	0	0	0	0	0	0.00117527	0.000295308	0.001559	0.0018403	0	0.00234269	0.000543389	0.00097266	0.00081697	0.00155921	0	0.0114806	0.00111274	0.000475744	0.000797817	0.014128	0	0.00113952	0.000535058	0.000246235	0.00512552	0.0149284	0	0.00208122	0.00131822	0.000305579	0.000245283	0	0.00404086
	MACA	0.00303754	0	0.000683472	0.000489409	0.000772617	0.000244614	0	0.00105551	0.000820021	3.47711e-05	0.00184082	0.000109021	0.00219623	0.000109207	0	0	3.76974e-05	0.000121669	0	0.000670001	0.000112233	0.00167876	0.00260338	0	0.00615823	0.000585132	0.00224878	0.00106947	0.000790114	0.000208888	0.0266158	0.000789414	0.000783503	0.00131392	0.0203517	0.00063112	0.00285109	0.000406702	0.000655077	0.00194797	0.00923161	0.000102163	0.00263659	0.00155865	0.000541971	0.0011808	0	0.00585503
	ERMX	0.00302188	0	0	0	0	0.00015373	0	5.33723e-05	0	0.000101977	0.00646082	0	0	0.0111031	0.000105966	0	0.00845778	5.94721e-05	0.00178608	0	0.000438876	4.82695e-05	0.000170937	0.000289385	0.00669124	0	0.000587248	0	0	0	0.000895758	0.000124028	0	0.00474275	8.46633e-05	4.40703e-05	0.000158767	0.0225137	0.0327521	0.0033326	0	0	0	0	5.67677e-05	0	0	0.0126676
	SDIA	0.00301127	0.000130439	0.00126784	0.000412661	0.00014332	0.000108038	0	0.000900213	0.000362176	0	0.00153942	0.000112352	0.00153836	0.000112544	0	0	0	0	0	0.000920631	0.000404818	0.00117033	0.00138151	6.1012e-05	0.0065949	0.000266034	0.00185717	0.00090661	0.000356237	0.000107636	0.0268445	0.000828062	0.000931666	0.000937435	0.0188762	0.000882691	0.00245471	0.000366738	0.000482209	0.00245361	0.00961279	0	0.00183408	0.00197917	0.000598426	0.00105676	0.000204254	0.00509422
	ACRS	0.00300591	0.000142297	0.0013831	0.000825322	0.000469049	0	5.89165e-05	0.000491025	0.000658502	0	0.0015267	0	0.00179395	6.13874e-05	0	5.40505e-05	0	6.83929e-05	0	0.00112987	0	0.00127673	0.00248999	6.65585e-05	0.00206449	0.000348263	0.00124677	0.00110539	0.000499657	0	0.00784854	0.00109352	0.000101636	0.00124991	0.00929814	0.000152042	0.00194754	0	0.00131512	0.00249416	0.0129732	4.30712e-05	0.00300122	0.00234684	0.000979243	5.24014e-05	0	0.00555733
	BAER	0.00298813	0	0.000352178	0.000206331	4.77735e-05	0	0	0.00123779	0.000663989	0	0.00200592	0.000112352	0.00190969	5.62718e-05	0	0	5.82739e-05	0	0	0.000805552	0.000289156	0.0012721	0.00180197	6.1012e-05	0.0067096	0.000319241	0.00195241	0.00101327	0.000559801	0.000376724	0.0311612	0.00104597	0.000931666	0.000937435	0.0219107	0.000557489	0.00351469	0.000681084	0.00101264	0.00211902	0.00936503	7.89639e-05	0.00234355	0.000860507	0.000538583	0.000864623	0	0.00568772
	EPTA	0.00295948	5.7231e-05	0.000896218	0.000301763	0.00044018	0	0	0.000567776	0.000503206	2.35833e-05	0.00261986	0	0.00186198	0.000197517	0	6.52164e-05	2.55681e-05	5.50144e-05	0	0.00138852	0.00020299	0.00154048	0.00276719	0.000107078	0.00384969	0.000163414	0.00240275	0.000935956	0.000781507	9.44516e-05	0.015211	0.000803124	0.00016351	0.000914013	0.0173473	0.000529971	0.00205613	0.000459739	0.000571246	0.00195734	0.0112181	0	0.00270474	0.00173674	0.000840203	0.000210755	0	0.00590246
	MDTN	0.00293653	0	0.000689981	0.000433114	0.00103625	0.000113393	0	0.000590519	0.000760253	0	0.00254599	0	0.00226416	0.000157495	0	0	8.15495e-05	8.77344e-05	0	0.00209356	0.000364184	0.00121054	0.00357241	0.000128072	0.00296934	0.000297834	0.00259896	0.000932886	0.00064096	7.53135e-05	0.00965908	0.000731876	0	0.0013483	0.0125834	0.000162533	0.00273251	0.000329927	0.000910996	0.00230208	0.0149431	5.52517e-05	0.00303006	0.00102358	0.000921192	0	0	0.00757882
	YOJI	0.00293304	0.000114462	0.000556274	0.000211234	0.000461141	0.000118506	0	0.000913379	0.000926958	2.35833e-05	0.00173975	2.46476e-05	0.00125683	0.000222207	0	4.34776e-05	0	5.50144e-05	0	0.0006059	0.000228364	0.00131722	0.00239823	5.35388e-05	0.00601357	0.000303483	0.00202667	0.00126354	0.000446576	7.08387e-05	0.0268117	0.000936978	0.000919743	0.00068551	0.0195206	0.000774574	0.00254568	0.000390778	0.000719347	0.00181054	0.00950064	5.19689e-05	0.00236944	0.00181226	0.000787691	0.000927323	2.98726e-05	0.00518636
	MDTP	0.00287609	0.000192451	0.000866011	0.000541195	0.000634369	0.000106267	2.65607e-05	0.000857785	0.000682791	0	0.00273013	0	0.00200883	0	0	4.87341e-05	0	3.08329e-05	0	0.00172618	0.000199091	0.00142642	0.00333807	0.000270053	0.00228448	0.000235506	0.00217802	0.000839292	0.000875993	0	0.00877935	0.000857355	4.58196e-05	0.00110136	0.0134093	0.000297023	0.00186572	0.000128831	0.00106718	0.00274248	0.0146702	0.000174756	0.00300669	0.00177744	0.000941785	7.08707e-05	0.000167421	0.00625122
	ROSB	0.00287474	0.000288263	0.000560371	0.000547175	0.000548999	4.77516e-05	4.77408e-05	0.00109418	0.000506913	0	0.00191751	0.000148975	0.00145366	0.000124358	0	2.18989e-05	5.15129e-05	2.77098e-05	2.52178e-05	0.00109357	0.000102243	0.001147	0.0023628	0.000134833	0.00631134	0.000305719	0.00174694	0.00124928	0.000719785	0.000118934	0.0273669	0.000654937	0.00102946	0.000897727	0.0214987	0.000718678	0.00253978	0.000254719	0.00068202	0.00226752	0.00983344	0	0.0022743	0.0017115	0.000687694	0.00116769	9.0278e-05	0.00548688
	PMRF	0.00285842	0.000388886	0.000419988	0.000563885	0.000320468	8.05252e-05	4.02535e-05	0.000712901	0.000449908	0	0.00208618	0	0.00173968	0.000209709	4.16296e-05	0	0	0	0	0.00145814	0.000344831	0.00094815	0.00250708	4.54748e-05	0.00559935	0.000277601	0.0015262	0.000874479	0.000417243	4.01126e-05	0.0299287	0.00103948	0.00076385	0.00081516	0.0203555	0.000657906	0.00253648	0.000468591	0.00107823	0.00174565	0.0100086	8.82826e-05	0.0020885	0.00160343	0.000535238	0.00107407	0	0.00637737
	VGAC	0.00283862	0	0	0.00065157	0	0	0	0.00195441	0.000190619	0	0.00515596	0	0	0	0	0	0	0	0	0	0	0.00417785	0.000189681	0	0.0105036	0	0.00315795	0	0	0	0.0565147	0.000137628	0.00102974	0.000657849	0.0257883	0.000293415	0.0035235	0.000496337	0	0.00158486	0	0	0	0.00217391	0	0.000151688	0	0.0117138
	TEM	0.00278411	0	6.01585e-05	0	0	0	0	0.000288324	0.000103111	0	0.00374522	0	0.0164464	0	0.000238518	0	0	0	0	0	0	0	0.00395022	0	0	0.000136331	0.00162687	0.000318841	0.00121704	4.59653e-05	0.0177046	0.000409456	0.000119359	0.000133443	0	0.000317432	4.76488e-05	0	0.000205926	0.00019051	0.013204	6.74424e-05	0	0.00014699	0.00153333	4.1026e-05	0	0.00173193
	ROSA	0.00273857	0.000229063	0.0024326	0.00197272	0.000587264	0.000252967	6.32274e-05	0.000790431	0.000883356	0.000125855	0.00144726	0.000723436	0.00114892	0.000296456	0.000130778	0.000493046	0.000579897	0.00132115	0.000267186	0.00154935	0.000473933	0.00119143	0.00277766	0.000535715	0.00516962	0.000591764	0.001561	0.000874092	0.000446848	0.000630062	0.0234523	0.000816369	0.00079078	0.0012804	0.0185203	0.000788643	0.00209004	0.000337348	0.000620992	0.00251345	0.00786039	6.93341e-05	0.00220686	0.00231707	0.00126107	0.000393649	0.000239127	0.00561655
	ERMG	0.00270867	0	0.00270195	0.00236773	0.0058268	0.00355994	0.000424971	0	0.00457173	0.000158608	0.000642383	0.00674111	0.000678305	0.000166048	0	0	0.00177688	6.16657e-05	0.000841799	0.000339577	0.00204779	0.00115115	0.00254048	0.0215442	0	0.00188404	0	0.00335717	0	0.000317613	0	8.57355e-05	9.16392e-05	0.0029711	4.38931e-05	0	0	0.00247355	0.000474304	0.000274248	4.87381e-05	0.00108737	0.000400892	0.00033856	0.0175408	0	0	9.72953e-05
	BAES	0.0026773	0.000335175	0.000325783	0.000883643	0.000417378	2.77614e-05	0	0.00104093	0.000713494	0	0.00203778	8.66095e-05	0.00152666	0.000115676	0	0.000101851	0	0	0	0.00124196	0.000148602	0.00104601	0.001883	0	0.00539332	0.000328128	0.00151731	0.00109629	0.000523077	0.000110632	0.0234784	0.000918306	0.000670321	0.000802942	0.0178881	0.000238753	0.00292443	0.000403872	0.000569978	0.00237862	0.00990585	0	0.00303716	0.00154781	0.000738101	0.000691205	0	0.00454975
	APH(3'')-I	0.00264978	0.000575466	6.2149e-05	0.00133508	0.000337224	0	0.0216345	0	0	0	0.00181109	0.000148701	0.00313601	0	0.000542103	0.000568326	0.000102836	0.000331907	0.0852808	0.000710781	0.000867467	0	0.00105998	0	0.000404802	0	0.00126052	0	8.98077e-05	0.000142459	0.0142038	0.00599896	0.00316492	0.000137858	0	8.19837e-05	0.000443029	0	0.000127644	0	0.0102307	0	0.000179812	7.59271e-05	0	0.00275493	0	0.000218199
	ESCHERICHIA_COLI_MIPA	0.00263465	0.000126231	0.000749798	0.000798699	0.000554789	5.22764e-05	5.22646e-05	0.00065338	0.000584155	0	0.00198635	0	0.00133473	0	0	0	0	0	0	0.000890933	0	0.00128031	0.00174384	0	0.00260836	0.000463414	0.00152076	0.0010838	0.000492494	0.000156245	0.0183199	0.000716998	0.000856531	0.00110879	0.01749	0.000269753	0.00183563	0.000354908	0.000606651	0.00161895	0.00944655	0	0.0030075	0.0019986	0.000637034	0	0	0.00545638
	MDTF	0.00255895	0.000241507	0.000717261	0.00050936	0.000519657	0.00018753	0.00014999	0.000625027	0.000600716	8.70787e-05	0.00194334	9.10082e-05	0.00209937	6.51168e-05	2.58529e-05	1.14668e-05	4.04602e-05	7.25479e-05	1.32047e-05	0.00113192	0.000160611	0.000836128	0.00275247	0.000127084	0.00213682	0.000270908	0.00232543	0.000715866	0.000541791	0.000149465	0.00691005	0.000827095	0.00019406	0.00128969	0.0116291	0.000268799	0.00143319	0.000291006	0.000959769	0.00194877	0.0119265	2.74127e-05	0.00277087	0.00157331	0.000900236	3.33509e-05	6.30292e-05	0.00518527
	MDTO	0.00242709	0.00036668	0.00061876	0.000483351	0.000537189	3.79636e-05	0	0.000375638	0.000360585	1.88874e-05	0.00203262	0	0.00165898	9.8867e-05	0	0	2.04769e-05	0.00011015	0	0.00115247	0.000203213	0.00132313	0.00284937	0.000214391	0.00249875	0.000186964	0.00194105	0.000974463	0.000643775	7.56443e-05	0.00725243	0.000597261	6.54758e-05	0.000969918	0.0109451	0.000244871	0.00168592	0.000257737	0.000931942	0.00160678	0.0115787	6.9368e-05	0.00218407	0.00148163	0.000757013	0	0	0.00575253
	CATS	0.00238577	0	0.00195845	0.00221428	0.00384518	0.00956531	0	8.23365e-05	0.000265007	0.0106976	0	0.00559019	0.00380385	0.00123523	0	0.000145014	0.00460506	0.000366986	0	0.00900983	8.46309e-05	7.44645e-05	0	0.00169643	0	0.00303668	0.00432063	0.000390219	0	0.00535552	0	0	0.000340853	0	0	6.79865e-05	0.00187777	0	0.000564538	0.00114248	0.000217539	0.0130001	0.00581537	0.00163706	0.00726869	0	0.00587853	0
	ARNA	0.00237028	4.7289e-05	0.000485175	0.000797895	0.000155877	0.000137087	0	0.000775108	0.000919117	3.89731e-05	0.00160665	4.07318e-05	0.00119235	4.08013e-05	0	5.38873e-05	6.33795e-05	4.54575e-05	0	0.00098043	0.00020966	0.00101461	0.00178563	4.42383e-05	0.00559263	0.000173605	0.00145017	0.000947373	0.000608847	0.000117066	0.0263273	0.000932212	0.000557311	0.000868519	0.0179253	0.000538962	0.00202255	0.000322894	0.000541939	0.00161732	0.00639515	8.58821e-05	0.00134832	0.00218376	0.000759332	0.00067916	2.46833e-05	0.00421368
	APH(6)-I	0.00234755	0.00247147	0.000254204	0.00198574	0.000301727	0	0.00238767	0.000355347	5.44625e-05	4.84966e-05	0.00252537	0.00030411	0.00306316	0	0.000453543	0.0012964	0.00026289	0.000565656	0.00936907	0.00103831	0.00166971	9.18209e-05	0.00162583	0	0.000517416	9.60123e-05	0.00219123	0	4.59167e-05	9.71147e-05	0.019555	0.00821836	0.00268992	0.000281935	0	4.19165e-05	0.000201343	4.72702e-05	0	5.03132e-05	0.0147534	0	0.000873371	0.000155279	0	0.000216697	0	0.000624738
	TET(40)	0.00233269	0.000539747	0.00149892	0.000406563	0.00276757	0.00153276	0.00338407	0.000498886	0.00328278	0.0045754	0.000496366	0.00720601	0.00197554	0.000532226	0.00135368	0.000995808	0.00354811	0.00303894	0.00266445	0.00078231	0.00150418	0.00336888	0.0036927	0.00486894	0.00403406	0.000125809	0.00655887	0.00220676	0.00321892	0.000349948	0.00377445	0.0013912	0.000798571	0.00255524	0.000896889	0.000576713	0.00455105	0.00380932	0.00122571	0.00128559	0.00316342	0.00130699	0.00096372	0.00284857	0.00137962	0.00539502	0.000603706	0.00058473
	EMRK	0.00228179	8.08923e-05	0.000567853	0.000298566	0.000474031	0.000134001	0	0.000104676	0.000336908	3.33336e-05	0.00274833	0	0.00154617	0.000139589	0	0	3.61389e-05	7.77594e-05	0	0.000535251	0.000143457	0.00116757	0.00212325	0.000189184	0.0017782	9.89894e-05	0.0017719	0.000628384	0.000284043	3.33754e-05	0.00521462	0.000621638	0.000115555	0.000581355	0.0083576	0.000259297	0.0015569	9.74718e-05	0.000627994	0.00148703	0.00759005	9.79397e-05	0.00224323	0.00218795	0.00100202	0	0	0.0044781
	EVGS	0.00211051	0.000156919	0.000564897	0.000317166	0.00035441	3.24926e-05	2.16568e-05	0.000327145	0.000399392	0	0.0017397	0	0.00155285	5.64128e-05	3.35958e-05	0	0	0	0	0.000899865	0.000127547	0.000908007	0.00216778	0.00012233	0.00129929	0.000202693	0.0015563	0.000427709	0.000326519	4.31621e-05	0.00451685	0.000471868	6.538e-05	0.000636965	0.00714888	0.000167666	0.0012528	0.000115549	0.000551096	0.00145349	0.00741146	4.74971e-05	0.00202254	0.00138026	0.000575929	0	1.36511e-05	0.00388726
	MDTD	0.00208382	0.000132931	0.000358907	0.000420546	0.000365147	0	0	0.000458707	0.000338338	0	0.00149753	2.86247e-05	0.00121636	8.60206e-05	8.53804e-05	0	0	0	0	0.000850264	0.000206277	0.00106306	0.00198943	6.21778e-05	0.00338968	0.000162671	0.00116471	0.000597839	0.000570498	8.22692e-05	0.0176196	0.00071064	0.000356051	0.000610361	0.0135295	0.000307743	0.00193306	0.000266961	0.000909134	0.00161964	0.00860978	4.02364e-05	0.0018172	0.00135927	0.000609861	0.00019581	0	0.00398188
	AADA	0.00208316	0	0.00700606	0	0.000261573	0	0	0	0.000165251	0	0.00472523	0	0	5.13507e-05	0	0	0	5.72108e-05	0	0.00204779	0.000158321	0.00171806	0.00153475	0	0.000313991	4.85538e-05	0.00182512	0.00111932	0.00102169	9.82225e-05	0.00611396	0.000119313	0.00569627	0.000285151	0	4.23946e-05	0.00010182	0	0.000176016	5.08871e-05	0.0031652	3.60291e-05	0.000232456	0.000235576	0.000655311	0	0	0.00758237
	TETL	0.00203012	0.00334926	0	0.00439691	7.51024e-05	0	0	0	0	0	0.00014667	0	0	5.89748e-05	0	0.000804857	0.0053439	0	0.000209286	0	0	0.000133321	0	0.00175842	0.000180305	5.57626e-05	0.000524026	0	0	0	0	0.000182703	0.00253869	0	0	4.8689e-05	5.84686e-05	0	0.00672145	0.000438318	0	2.06892e-05	0.000320363	0.000180368	0	0	0	0
	EMRE	0.00202294	0	0	0.00105641	0.000642075	0	0	0.000540128	0.000115896	0	0.00232873	0	0.00193515	0.000108042	0	0	0	0	0	0.00143618	0.000111036	0.00117237	0.00080728	0	0.00231223	0.000408628	0.00118859	0.000307181	0	0	0.000172668	0.000251034	8.94399e-05	0.00109992	0.00145655	8.91983e-05	0.00128537	0	0.000833258	0.00235546	0.0121775	0	0.00371707	0.00330435	0.000114898	0	0	0.00237401
	ACRD	0.00195931	6.03767e-05	0.000342329	0.00038202	0.000398035	5.00079e-05	0	0.000533877	0.000321313	1.24398e-05	0.00137114	3.90035e-05	0.00094533	7.81402e-05	0	0	6.74337e-05	4.35288e-05	0	0.00049272	0.000187379	0.000800799	0.00175157	7.06021e-05	0.00379585	0.00018471	0.00121231	0.000617126	0.000447566	9.96433e-05	0.0195646	0.000595105	0.00059296	0.000542392	0.0144382	0.000344063	0.00140736	0.000363757	0.000658446	0.0013422	0.00658252	0.000109651	0.00154461	0.00123475	0.000415493	0.000667019	7.87865e-05	0.00337672
	TET37	0.00195698	0	0	0.0061135	0.000955469	0	0	0.000750177	0.0199867	0.0063306	0	0.0146057	0.000117882	0	0.000124118	0.0562626	0.000129498	0	0.000380368	0.000383596	0.000771081	0.000904606	0	0	0	0.000118237	0	0	0.00226182	0	0	0	0	0	0	0	0.000123975	0	0.000214315	0	0.00770785	0	0	0	0.000132984	0	0	0
	EMRY	0.00191602	0	0.0009905	0.000515826	0.000582239	5.06428e-05	0	0.000342854	0.00016977	0	0.00174935	0	0.00116869	5.27548e-05	0	0	0	0	2.67446e-05	0.00118675	0.000189758	0.000810965	0.00199905	5.71987e-05	0.00134407	0.000174585	0.00149556	0.00047497	0.000381683	7.56812e-05	0.00482678	0.000633304	2.18359e-05	0.000439422	0.00700746	0.000195992	0.0013337	0.000196467	0.000361657	0.00156836	0.00678222	1.85072e-05	0.00205379	0.00197648	0.000476871	0	0	0.00387167
	TETP	0.00184358	0	0.00260996	0.000235246	0	0.00203245	0	0.00449037	6.8822e-05	0.000183849	0.0107703	0.000192146	0.000514089	0.00320789	0.000254722	0.000141225	0.000431864	0.000142959	9.75767e-05	0.000295214	0.000395614	2.90075e-05	0.00112997	0.000765186	0.00153652	3.03317e-05	0.000108587	0.000912057	0.000203081	0.000859039	0	0.00114287	0.000106223	5.93783e-05	0.00409571	0.000635617	0.00190822	5.97333e-05	0.000137447	0	0	0.00164305	0.000958426	0.00171693	0.000102344	0.000410747	0.00225116	0.000366533
	SUL1	0.00179405	0	0.00657067	0	0	4.58112e-05	0	0	0	0	0.00379787	0	8.99736e-05	4.77217e-05	0	0	0	0	0	0.00209826	0	0.00189871	0.00249601	0	0.000437701	0	0.00209998	0.000949764	0.00138107	0	0.0038896	0	0.00639985	0.0001325	0	0	0	0	0.00020447	4.72908e-05	0	0	0.000216028	0	0.000355249	0	0	0.00880815
	VANSD	0.00153625	0.0079271	0.00137848	0.000354216	0.00241123	0.00161361	0.00122384	0.00301359	0.00242487	0.00298972	0.000864912	0.000867954	0.00305987	0.000115925	0.0016684	0.000357244	0.00198081	0.000774924	0.00141046	0.00183731	0.00184662	0.0016248	0.00272228	0.00175966	0.00413489	0.000328832	0.00171677	0.000604254	0.0018347	0.000277173	0.000277899	0.00206501	0.00172738	0.00160933	0.00114913	0.000239266	0.00137916	0.00113327	0.00263249	0.00120622	0.00168429	0.00166739	0.00157432	0.00336816	0.00271218	0.0013359	0.00133247	0.00249627
	KLEBSIELLA_PNEUMONIAE_OMPK37	0.00137394	0.000251112	0.000225996	0.000264809	0.000245254	3.46646e-05	0	7.22096e-05	0.000271148	0	0.0010178	0	0.000987184	0	0	0	0	0	0	0.000443084	0.000111333	0.000326529	0.000501081	0	0.00279682	0.00010243	0.000611163	0.000410669	6.53147e-05	0	0.0128404	0.000531377	0.00059786	0.000467882	0.0104808	0.000298123	0.000716006	0.0001681	0.000433215	0.000966174	0.00441979	0	0.00107887	0.00115961	0.000652828	0.000400717	0	0.00228514
	LSAE	0.00134019	0.00405575	0.000958152	0.00136997	0.00109086	0.00118098	0.00128567	0.0018314	0.00043989	0.00122734	0.00380748	0.000873342	0.000592751	0.000410078	0.000407026	0.00144427	0.000679469	0.00106604	0.0013028	0.00120204	0.000927171	0.000692188	0.00131317	0.00133387	0.00094727	0.00108568	0.00106422	0.00272048	0.000469763	0.00305911	0.00131074	0.00095281	0.000701578	0.000480736	0.00147424	0.000315986	0.000406558	0.000789048	0.000210845	0.000894026	0.000938851	0.00314577	0.000693039	0.00104515	0.00122108	0.00214697	0.0010254	0.00110531
	RAMA	0.0013399	0	0	0.000266233	0	0	0	0.000544484	0.000350493	0	9.02888e-05	0.000217455	0	0	0	0	0	0	0	0	0	9.84853e-05	0	0	0.00421778	0	0	0.000619316	0	0.000104163	0.0290681	0.000421763	0.00126226	0	0.015633	0.000449588	0.000971805	0.000405609	0	0.000431719	0.000191808	0	0	0.00149895	0	0.00148752	0	9.5726e-05
	TET(W/N/W)	0.00127989	0.000685876	0.00513221	0.000904109	0.00211728	0.000973863	0.00052739	0.000316976	0.00244851	0.00159485	0.000665791	0.000886155	0.000916492	0.000697453	0.000839106	0.00156315	0.00113812	0.000753499	0.000964314	0.000691554	0.00278024	0.000439562	0.000970072	0.00169573	0.00189541	0.000919254	0.000876383	0.00158237	9.557e-05	0.000990449	0.000236439	0.00126041	0.00150466	0.000391209	0.000301687	0.000418771	0.000921956	0.000649355	0.000742557	0.00121476	0.00154467	0.000785931	0.00220051	0.000549431	0.00231504	0.00133505	0.00204574	0.000371519
	SAT-4	0.00122428	0	0.00169045	0.000550215	0.00146505	0.000720253	0.00381648	0.00157537	0.000724352	0.000358336	6.21989e-05	7.49012e-05	0.000778022	0.00112544	0.000297883	6.60618e-05	0.00225326	0.000167183	0.000228221	0.0019947	0.000539757	0.000949836	0.00184201	0	0.00114694	0.000141885	0.000126986	7.11067e-05	0.00726045	0.00279852	0	0.000232438	0.000248444	0.000138879	0	0.00018583	0.00468626	0.00153681	0.000450062	0.00126398	0.000264269	0	0.000271715	0.0083756	0.00127664	0	0.000272339	0
	TETX	0.0011925	0	0.00232109	0	0	0.00557543	0.00523838	0	0.000300249	0.000701818	0	0.00069856	0.00293545	0	0	0	0.00934798	0.00241679	0.00333463	0	7.19143e-05	0	0.00182997	0	0	0	0.000355298	0.000265268	0	0.00334618	0	0	0	3.23812e-05	0	0	0	0.000358323	0	0	0	2.45483e-05	0	5.3503e-05	0	2.98661e-05	0	0
	MPHA	0.00117964	0.000728031	0.00241493	0	0	0	0	0	0	0	0.0024177	0	0	0	0	0	0	0	0	0	0	0.00182574	0.00153257	0	0	0	0.00299957	0.000127567	0.000770974	8.58223e-05	3.5853e-05	0	3.71428e-05	0.000124576	0	0	0	0	0.000307589	4.44628e-05	0	0	0	0	0	0	0	0.00709835
	TET44	0.00109983	0.000831548	0.00176969	0.000799531	0.000214981	0.000587456	0.012111	0.00033758	0.000633808	0.00116907	0.00055979	0.000589847	0.00238711	0.000422038	0.000377008	0.000315858	0.000742992	0.00014106	0.000727454	0.000604164	0.000108433	0.000133571	0.00166682	0.000137277	0.000752679	0.000179573	0.000232147	0.000699956	7.63365e-05	0.000464178	0.00357477	0.00348113	0.00190409	0.000429657	0.00011714	0.000331009	0.00133893	0.000491167	0.00101264	0.000209114	0.000241558	5.92229e-05	0.00462341	0.00303329	0.000830316	0.000504363	0.000204254	0.000834611
	CTX-M	0.00103435	0	5.80912e-05	0	0	0	0	0	0	0	0.000153894	0	0	4.64097e-05	0	0	0	0	0	0	0	0.00151078	0.000544924	0	9.4593e-05	0	0	0.000659753	0	0	0.000259595	3.59441e-05	0	0	0.000441646	0	0	0	0	0	0	0	0	0.000212909	0	0	0	0
	MRX	0.000933402	0.000911806	0.00151813	0	0	0	0	0	0	0	0.00220112	0	0	0	0	2.88619e-05	0	0	0	0	0	0.00112637	0.00146956	0	0	0	0.00163664	0.000279594	0.000681841	9.40504e-05	0	0	0	0.000121351	0	5.41252e-05	0	0	0.000140449	6.49675e-05	0	0	0	0	0	0	0	0.00648242
	OQXA	0.000857109	0	0	0.000168864	0	0	0	0.000448955	7.41025e-05	0	5.72676e-05	3.44814e-05	0	0	0	0	0	0	0	0	0	9.36996e-05	0	0	0.00352002	3.26589e-05	0	0.000392814	0	0.000231237	0.0252267	0.000187259	0.000972173	0	0.0125177	0.000484773	0.00130126	0.000225108	0	0.000376512	0	0	0	0.000581007	0	0.000884525	0	0.000455372
	VANG	0.000847241	0	0.00159728	0.00116975	0.000902806	0.000204166	0.00025515	0.00047846	0.000627391	0.00177757	0	0.000318478	0.00270665	0.000744383	0.000686069	0.000140446	0.000880992	0.00130324	0.00129385	0.00108736	0.000109287	0.00086543	0.00107834	0.00288246	0.00476838	0.000351919	0.00017998	0.000251953	0.000528946	0.000762771	0.000339898	0.000700061	0.000660236	0.000541301	0.00025299	0.00013169	0.0015287	0.00029702	0.000182252	0.000737662	0.000515013	0.000671504	0.00192554	0.00130092	0.000282721	0.000907741	0.00122231	0.000280394
	MSRE	0.000780836	0.00172147	0.000516432	0.000100854	0.0029423	0.000343257	2.63984e-05	0.000467524	0.00162278	0.00076192	9.12082e-05	0.00063155	0.000233363	0.00121024	0	0.00147731	0.000512716	0.000337089	0.000613547	8.43755e-05	0.00115898	0.0010695	0.000293599	0.00101397	0.000616684	2.60074e-05	0.000302594	0.00010427	0	0.000236754	0.00024177	0.000979934	6.83095e-05	0.000330934	4.36249e-05	0.0002725	0.00051812	0.000307304	0.00129637	0.00141738	0.00116257	0.000829844	0.000174318	0.00307048	0.00119929	0.00140875	0.000599034	0.000507679
	TET34	0.000776359	0	0	0	0.000521165	0.000168371	0	0.000350732	0	0	0.0001454	0	0.000578694	0.000175393	0	0	0	0	0	0.000358687	0	0.0001586	9.36086e-05	0	0.00196618	0	0.00103898	0.000332447	0.000237932	8.38718e-05	0.00602656	0.000135841	0.000217792	0.000405816	0.00438132	0	0.000521661	0	0.000450897	0	0.00254831	0	0.000635179	0.000134105	0.000652828	0.000299437	0	0.00131033
	OQXB	0.000768606	0	0	1.57204e-05	0	1.23472e-05	0	0.000643009	6.89859e-05	0	0.00015994	7.70412e-05	0	1.28621e-05	0	0	0	0	0	0	0	0.000220982	0	0	0.00336873	2.43231e-05	0	0.000633865	0	7.38072e-05	0.0246874	0.000229118	0.00075598	2.38079e-05	0.0137699	0.00027609	0.000854365	0.000131726	0	0.000229428	2.26516e-05	2.70733e-05	0	0.000491718	0	0.000801492	4.66866e-05	0.000406972
	VAND	0.000747175	0	0.000492844	4.81237e-05	0.000367702	0.00045357	0.00139819	0.0042911	0.000168945	0.000526534	0.00212165	0.000432374	0.00167028	0.000354365	0.000195404	3.4668e-05	0.000815495	0.00030707	0.00191626	0.000201304	0.00347998	0.000427248	8.40567e-05	0.000128072	0.00176555	0.000446751	0.00019992	0.000223893	0.000783395	3.76567e-05	0.000629256	0.000640392	0.00055411	0.000983896	0	0.00029256	0.00132722	0.000183293	0.00057359	0.000780368	0.000832101	0.000303884	0.000178239	0.00228799	0.00117243	0.000806645	0.000381115	0.000346065
	BLEOMYCIN_RESISTANCE_PROTEIN	0.000742342	0	0	0.00215301	0	0	0	0	0	0	0.000973549	0	0	0	0	0.000258503	0.00106413	0	0.00029768	0	0	0	0	0.000795808	0.000299202	0	0	0	0	0	0	0	0.00109369	0	0	0	0	0	0.00188691	0.000145471	0	0	0	0.0011224	0	0	0	0
	PORIN_OMPC	0.000740645	0	9.21228e-05	0.000224883	9.37245e-05	0	0	3.67934e-05	3.94742e-05	0	0.000518607	0	0.000659112	0.000110397	7.30503e-05	0	0	4.09985e-05	0	0.00037628	0	0.00023293	0.000785598	0	0.00127507	6.95893e-05	0.00062282	0.000383627	3.32802e-05	7.03883e-05	0.00314637	0.000171004	0.000121853	0.000272461	0.00306414	3.03809e-05	0.000656696	0.000102784	0.000157671	0.000401134	0.00262469	0	0.00106613	0.000281365	3.91341e-05	0.000251298	0	0.00161717
	TRUNCATED_PUTATIVE_RESPONSE_REGULATOR_ARLR	0.000738253	0.000285893	0	7.53719e-05	0.000157063	0.000177597	0.000118371	6.16584e-05	6.61508e-05	0	0.000306735	0.000246251	0.000174401	6.16677e-05	0	0.000108595	0.000191585	0.00013741	6.25263e-05	0.000126114	0	0.00323428	0	0	0.00590752	0.000349853	0.000730605	0.000292219	0	0.000117957	0	0.00114627	0.0001021	0.000171221	0.000831363	0	0.000244554	5.74149e-05	0.0010569	0.000916665	0.000108604	0	0.000390824	0.000188604	0	5.26407e-05	0	0
	MDTA	0.000737111	0.000150869	4.07338e-05	7.95491e-05	2.7628e-05	0	0	0.000260302	6.9817e-05	0	0.000242801	3.24873e-05	0.000368133	3.25427e-05	0	0	0	0	0	0.000133103	3.34445e-05	0.000176562	0.000173683	0	0.00318379	0.000123081	0.000413087	0.000308414	0	0.000248988	0.00949154	0.000252042	0.000377156	0.000210829	0.00686466	0.000161202	0.000774321	0.000121194	0.000139434	0.000322489	0.00114623	0	0.000383021	0.000746464	0.000173039	0.000805592	0	0.00105829
	PATB	0.000721182	0.00112957	4.35684e-05	0.000297797	0.000591012	0.00197141	6.68125e-05	0.00146169	0.00048539	0.000299229	0.000346262	0.00034748	0.000360938	0.000104422	0.00020729	0.000612944	0.00025232	0.000349015	3.52919e-05	0.000320323	0.000321946	0.00135341	0.000148616	0.000226436	0.000993226	0.000888609	0.000942578	0.000362864	6.2958e-05	0.000699076	5.56276e-05	0.00164444	0.000374587	0.000644285	0.00019322	0.000459785	0.00148387	0.000939799	0.00137206	0.000172465	0.000275848	0.000366327	0.000220594	0.000691954	0.000518225	0.000653667	0.000126343	0.000611857
	FOSA6	0.000704492	0	0	0	0	0	0	0.000291436	0.000104223	0	0.000322182	0	0	0	0	0	0	0	0	0	0	0.00035143	0	0	0.00287147	0	0	0.000460403	0	0	0.0209624	0	0.000160863	0	0.0184149	0.000320857	0.00115591	0.000180919	0	0.000481414	0	0	0	0.000742883	0	0	0	0.000512375
	SERRATIA_MARCESCENS_OMP1	0.000700484	8.37041e-05	0.000225996	8.82698e-05	0.000245254	0	0	0.000180524	0.000154942	0	0.000478965	0	0.00040849	7.22205e-05	0	0	3.7395e-05	0	0	0.000184619	0	0.000195917	0.000308358	0	0.00209761	0	0.000916745	0.000410669	0	0	0.00865648	5.59344e-05	0.000269037	3.34201e-05	0.00512586	0.000298123	0.000572805	0.00010086	6.18878e-05	0.000357842	0.00356127	0	0.000621168	0.000828295	3.84017e-05	9.2473e-05	0	0.00107909
	DFRA17	0.00067236	0	0	0	0	8.25768e-05	0	0	0	0	0.00221064	0	0	0	0	0	0	0	0	0	0	0.00186683	0.00110184	0	0	0	0.00123751	8.15236e-05	0.000700157	0	0	6.66225e-05	0	0	0	0	0	0	0.000294854	0	0	0	0	0	0	0	0	0.00733371
	ERMT	0.000659881	0.000513202	0	0.00446486	0.000140971	0.000265667	5.31214e-05	0	0.000118746	0	0.000229422	0	0	0.000276747	0.000714186	0	0	0.000184997	5.61199e-05	0	0.000227532	0.0002002	0.00118162	0.00066013	0	0.00758851	0	0.000524557	0	0	0.00101725	8.57355e-05	0	0	8.77861e-05	0.000182783	0.000109748	0	0.000806317	0	9.74763e-05	0	0.000100223	0.0004232	5.88616e-05	0	0	0.000875658
	VATB	0.000641792	0.000147667	0.00191372	0.000389303	0.000486748	0	0.00122279	0	0.00129837	6.08495e-05	0	0.000890335	0.00240213	0.000254816	0.00018969	0	0.00659705	0	0.000322954	0.00182389	0.00183314	5.76046e-05	0.00462391	0.000345351	0.00233716	0	0	0	0.000172837	0	5.09045e-05	0.000345368	0.000105472	0.000353749	0	0	0.000189471	0.000237243	0.000218359	0.000189386	0.000224379	0.000178786	0.000115351	0.000584495	0.000474224	0	0	0.000223963
	PBP-1A	0.000633894	0.00191576	2.35112e-05	0.000114788	0.000494346	0.00207361	7.21092e-05	0.00073244	0.000423126	0.000197359	0.000420427	5.6254e-05	0.00028331	0.00028175	0.000242366	0.000512691	0.000447388	0.000188342	0.000304718	0.00032651	0.000173735	0.000764323	0.000360894	0.000224022	0.00109111	0.000586089	0.000762977	8.90069e-05	8.49363e-05	0.000520962	0.000930582	0.00133838	0.00023324	0.000295529	0.000357493	0.00023261	0.000595908	0.00108426	0.000515072	0.000335048	0.000479654	0.000316295	0.000221076	0.000315958	0.000759061	0.000705487	4.54529e-05	0.000561309
	EFRA	0.000627824	6.45471e-05	6.97094e-05	0.00017017	0.000378248	0.000294041	0.000454325	0.00111367	0.000418182	0.000744747	0.000600188	0.000583766	0.00023625	0.000222767	8.29158e-05	0.000269696	0.000230693	0.000186142	0.000254102	0.000597936	0.000314792	0.000176258	0.000535016	0.000181149	0.00689583	0.000184304	0.000871884	0.000712533	0.00055403	0.000319578	0.000133506	0.00103519	0.000253567	0.000309257	0.00198741	0.000321849	0.000717777	0.00051851	0.000811305	0.00102099	4.90396e-05	0.000371212	0.0007059	0.000553563	0.000444193	0.000356546	0.000101074	9.78971e-05
	TETC	0.000617555	0	0.000429049	0	0	0	0	0	7.35383e-05	0	0.000227326	0	0	0	0.000204133	0	0	0	0	0.000280395	0	0.00154977	0.000658586	0	0	0	0	0	0	0	0	0.000796426	0.00102152	0	0	0	0	0	0	0	0	0	0.000124134	0	0	0	0	0.00674844
	EMRB-QACA_FAMILY_MAJOR_FACILITATOR_TRANSPORTER	0.000603643	0	3.51446e-05	3.43169e-05	0.000119185	0	2.69472e-05	5.61463e-05	0	5.36386e-05	0.000279313	2.80296e-05	0	5.61548e-05	0	7.4165e-05	0	3.12816e-05	0.000142342	0	0	0	5.99406e-05	0.000243541	0.015337	0.000265481	0.0010217	0.000106438	0.00010157	5.37059e-05	6.73082e-05	0.000739357	0.000185946	0	0.00389654	0.000162263	0.000250528	0.000392116	4.81207e-05	0.00119643	2.47237e-05	0	0.000305044	8.58718e-05	0	0.000287608	3.39716e-05	7.40334e-05
	OMP36	0.000546899	0	4.50788e-05	4.40172e-05	3.0575e-05	0	0	0.000108026	0	3.44002e-05	0.000447832	0	0.000645051	3.60139e-05	0	0	0	0	0	0.000147301	0	6.51316e-05	0.000115326	0	0.000917552	3.40524e-05	0.000426673	0.000307181	0.000130281	0	0.00500737	0	0.000238506	9.9993e-05	0.00188494	8.91983e-05	0.000321343	3.35303e-05	0.000154307	0.000142755	0.0020613	0	0.000326058	0.000275362	0.000114898	0.000184453	0	0.00123448
	NORB	0.000536709	0	0	0.00630504	0	0.00058424	0.000166888	2.89768e-05	0.00174093	0	0	0.00352968	0.00213098	0.000318793	0	0.00239864	0	0	0.00088154	0.000533413	0	0.00183445	0.000866181	0	0	0.000191819	0.000981009	0	0	0.00213423	9.2633e-05	0	0	0	0.000114913	0	0	0	0.000273183	0.00100518	0.00173533	0.000650689	0	0.000310226	0	0	0	0
	LSAC	0.000530042	0.000763545	0	3.35497e-05	6.99124e-05	0.000131754	0	2.74455e-05	0	0	0.000409603	0.00128794	0.000129383	0	2.72454e-05	0.000942589	0	0.000183493	0	0.000336816	0.000253893	4.9643e-05	0.000263702	2.97619e-05	0.000167845	0.000519091	0.000209063	0	0	0.00934591	2.19344e-05	0.0128195	0.0003863	2.54047e-05	0.000674811	9.06486e-05	5.44281e-05	2.55566e-05	0	2.72018e-05	0	0.000231114	0.000223668	4.19759e-05	0	0.00030461	0	0.000458395
	QNRS9	0.000527509	0	0.000232631	0	0.000578541	0	0	0	0	0	0	6.1845e-05	0	0	0	0	0	0	0	0	0	0	0	0	0.000189403	0	0	0.000821967	0	0	0	0	0	0	0	0	0	0	0	0	0.00561875	0	0	0.000378939	0	0	0	0
	MEXE	0.000522135	0	0.000212903	0.00020789	2.88807e-05	3.26563e-05	0	0.000170065	7.29825e-05	0	0.000338412	3.39602e-05	0.000352755	0.000102055	6.75301e-05	0	3.52286e-05	3.79004e-05	0	6.95691e-05	0	9.22835e-05	0.000762544	7.37676e-05	0.00190675	0.000128661	0.000172727	0.000225679	9.22961e-05	6.50693e-05	0.00263677	0.000131735	0.000309773	9.44518e-05	0.0018884	0.000252766	0.00053962	6.33444e-05	0.000174907	0.000337111	0.00215675	0	0.000400387	0.000156062	0.000144708	0.00040654	0	0.000926879
	TETR	0.000521547	0	0	0	0	0	0	0	0	0	0.000161478	0	0	0	0	5.71688e-05	0	0	0	0	0	0.00123296	0.000415838	0	0	0	0	0	0	0	0	0.000553159	0	0	0.00015447	0	0	0	0	0	0	0	0	9.92892e-05	0	5.54245e-05	0	0.00622035
	TETB(46)	0.000502409	0.000704099	0	0.000171347	0.000337224	0.00248973	4.48499e-05	0.000303705	0.000175449	0.000178548	0.000232439	0	0.000264317	0.000303751	0.000487023	0.000699478	0.000169377	0.000364447	4.73815e-05	0.000167243	0.00040822	0.0017114	0.000473873	0.000101335	0.00114297	0.000463949	0.000395459	6.64318e-05	4.22624e-05	0.000223465	1.86708e-05	0.0010315	0.000309481	0.000172998	7.4117e-05	5.78708e-05	0.000857101	0.000282803	0.000260293	0.000208391	0.000102873	0.000163939	0.000592321	0.000464495	0.00104362	0.000757916	0	0.000266973
	AAC(6')-IE-APH(2'')-IA	0.000487849	0.00601272	0.000635243	0.000206761	0.000382986	0.000216527	0.000514135	0.000225523	0.000181466	0.000269313	0.0020101	0.000309612	0.000292367	0.000197362	0.000167909	0.00104265	0.000321176	0.000219885	0.000343046	5.76596e-05	0.00014488	0.000152971	0.000150477	0.000550254	0.000316067	0.000213272	0.000143158	0	0.000433477	0.000296616	0.000360476	2.18366e-05	0.000280083	0	0.000447178	0.00107075	0.000726768	0.000446254	0.000241608	0.000251461	0.000595847	0.000197822	0.000204212	0.00163838	0.000389789	9.62698e-05	3.41134e-05	0.000446055
	TETA(46)	0.000482091	0.000545389	2.94504e-05	5.75137e-05	0.000259675	0.00203277	6.77437e-05	0.000235247	0.00020191	0.000314636	0.000429108	9.39527e-05	0.000266159	0.000258811	0.000350298	0.000538622	0.000268019	0.00031456	0	0.0002887	0.000386884	0.00140419	0.000100458	0.000229592	0.000815246	0.000444935	0.000776518	4.45965e-05	8.51139e-05	0.000225022	0	0.000984017	0.000350592	0.000174204	1.86584e-05	0	0.00125962	0.000175246	0.000302431	0.000186527	0.000372923	8.25406e-05	0.000511242	0.000683608	0.00102587	0.000602525	0	0.000310192
	AAC(3)-II	0.000481871	0.000985133	0	0	0	4.53306e-05	0	0	0.000101308	0	0.00328828	0	0	0	0	0	0	0	0	0	0	0	0.000705665	0	0	0	0	0	0.000896821	9.03235e-05	0	0	7.81817e-05	4.37032e-05	0	3.89853e-05	0	0	0.000121395	0.000140384	0	3.31317e-05	0	0	0	0	0	0.00788568
	TETS	0.000476083	0	0	0.00825322	0	0	0	0	0	0	3.47696e-05	0	0	0	0	0	0	0	0	0	2.1552e-05	0	2.23847e-05	0.000113687	0.00393236	3.96573e-05	0.00136648	3.97491e-05	0.000265518	0.000180507	0	0.00313467	0.00289916	1.94086e-05	0	0.00199103	0.000914798	0.000214771	1.79705e-05	0.00027016	0	0	3.79727e-05	0.000769646	0	0	0.000101493	0
	CFXA3	0.000470851	9.75244e-05	0.000842594	0.00385665	0.000178592	0.00125203	0.00072682	4.2066e-05	0.000631833	0.000200936	0	0.000336005	0.000436274	4.20724e-05	0.000417593	0.000666792	4.35693e-05	0.000281242	0.00106645	0.000215101	0.00138362	0	8.98176e-05	4.56164e-05	0	0	0.000178018	0	3.80494e-05	0	0	0	0	0.000389381	0	0	0	0.00329036	3.6053e-05	0.000125078	0.000222282	0	0	0.000257348	0	0	0.00264703	0.000147913
	AAC(6')-I	0.000463227	0.000171067	0	0.000811792	0	0	0	0	0	0.000704923	0.000244717	7.36733e-05	0.00013914	0.000368995	0	6.49788e-05	0.000764248	0	0.000448959	0.00256569	0.000151688	0.000934265	7.87744e-05	0	0.000676882	0.000209338	0.00118659	0.000349705	6.67423e-05	0	0.000825598	0.000114314	0.000488743	0	0.000526717	0	7.31656e-05	0.000206129	0	0.00051193	0.00136467	0	6.68153e-05	0	0.000235446	0.000125992	0.000178583	6.48635e-05
	ERMA	0.000444893	0.000872623	0.000471207	0.000115027	0	4.51727e-05	0	0	0	0	0	0.000563716	0	0.000376452	0.000467064	0	0.00058477	0	0	0	0.000145082	8.51023e-05	5.0229e-05	0.000561225	0.00033569	0.000266961	3.98214e-05	0.000222983	0	0.000270026	0	0	0	0	0.000559751	0	0.000139958	8.76228e-05	0.000645186	0.000186527	0.000124308	0.000726357	0	0.000287835	0.000150128	0.000281178	0	0.000124077
	DFRA14	0.000441964	0	0	0	0.000219088	0	0	0	0	0	0.000142622	8.5874e-05	0	0	0	0	0	0	0	0	0	0	0	0	0	0	0	0	0	0	0	0	0	0	0	0	0.000170564	0	0	0	0.0120436	0	0	0.000263085	0	0	0	0
	VANYG1	0.000419449	0	0.00193887	0.00100577	0.000493145	4.64679e-05	0	0	0.000519249	0	0	0.000386587	0.00196217	0	0.000720684	0	0	0	4.90798e-05	0.00039597	0.00034823	0.000393941	0.00191176	0.000209934	0	0.000274616	0	4.58753e-05	0.00135709	4.62948e-05	0.000348121	0.000749802	0.000601075	8.95995e-05	0.000537415	3.99634e-05	0.000719855	0.000315473	0.000414804	0.000239844	0.000298368	3.39629e-05	0.000876501	0.000740221	0.000875118	0	0.000585674	0.000425449
	DFRA12	0.000398649	0	0	0	0	0	0	0	0	0	0.000882094	0	0	0	0	0	0	0	0	0	0	0	0.000349472	0	0.000583897	0	0	0	0	0	0	0	0	0	0	0	0	0	0	0	0	0	0	0	0	0	0	0
	VANY	0.000396445	0	0.000206783	0.000201914	0.000315568	0	0.000634208	0.00256024	0.00115187	0.000355048	0.00119833	0.00016492	0.000467202	0.000289103	4.0993e-05	3.63643e-05	0.000384929	0.000368109	0.000628131	0	0.00131579	0	8.81695e-05	0.000313456	0.000631343	0.000546712	0.000174752	0.000587119	0.00123259	0.000592489	0.000264018	0.000351856	0.000239327	0.000535131	0.00032752	0.000272778	0.000941756	0	0.000990963	0.000204638	0.000181837	0.000579551	0.00018696	0.00132629	0.000175685	0.000246783	0.000349793	0
	QNRS	0.000392544	0	0.00114737	0	0.000259403	0	0	0	0	0	0	0	0	0	0	0	0	0	0	0	0	0	0	0	0.000311386	0	0	0.00034749	0	0	0	0	0	0	0	0	6.05851e-05	0	0	0	0.00252909	0	0	0	0	0	0	0
	PBP-1B	0.000381283	0.000343177	2.05902e-05	0.000221158	0.00015362	0.00157912	9.47256e-05	0.000592101	0.000299975	0.000204264	0.000354557	4.92651e-05	0.000124056	0.000394794	0.000130619	0.000333125	0.000255525	0.000238251	5.00363e-05	0.000454148	0.000135244	0.000565241	0.000158029	0.000142683	0.000821438	0.000466613	0.000542901	0.000187077	1.48768e-05	0.000298915	0.00019717	0.000713453	0.000285968	0.000182691	0.000182629	0.000108646	0.000570799	0.000382883	0.000888064	0.000293422	0.000159334	9.23329e-05	0.000223396	0.000427633	0.000472327	0.000491462	7.96118e-05	0.000303618
	SHV	0.000379369	0	0	0	0	0	0	0	0.000405232	0	0.000234877	0	0	0	0	0	0	0	0	0	0	0.0002562	0	0	0.000336863	0	0	4.47524e-05	0	0	0.00313187	0.000109717	0.000156363	0	0.0119082	0.000194926	0.000842684	8.79291e-05	0	9.35895e-05	0.000623712	0	0	0.000361052	0	0	0	0.000207518
	FOSA3	0.000368891	0	0	0	0	0	0	0	0	0	0	0	0	0	0	0	0	0	0	0	0	0	0	0	0	0	0	0.000185496	0	0	0	0	0	0	0.000620864	0	0	0	0	0	0	0	0	0	0	0	0	0
	ACI-1	0.000354011	0	0	0	0	0	0	0	0	0	0	0	0	0	0	0	0	0.000158941	0	0.000194499	0	0	0	0	0	0	0	0	0.000989149	0	0	0	0	0	0	0	0	8.85484e-05	0	0	0	0.00226882	0	0.000581751	0	0	0.00477552	0
	LMRD	0.000338286	0	0	0.00179526	5.19591e-05	0.000352511	0	0.000142783	6.56512e-05	0	8.45605e-05	2.03659e-05	3.8463e-05	2.04006e-05	8.09953e-05	1.79624e-05	6.33795e-05	2.27288e-05	2.06847e-05	8.34409e-05	8.38638e-05	1.84474e-05	8.71041e-05	6.63574e-05	0.0047818	0.000135026	0.000656031	0.000502688	0	0.000234132	0	0.00184862	0.000624863	0	0.000307384	0.00111161	0.000262932	5.69813e-05	0.000192301	0.000464979	0	2.86274e-05	0.000184701	0.000436753	2.16952e-05	0.000139315	4.93665e-05	8.96528e-05
	APH(3')-I	0.000337319	0	0	0	0	0	0	0	0.000267288	0	4.13129e-05	0.000198999	0.00342946	0	0	0	0	0.000166566	0	0	0	0.00027038	0	0	0	0.000141361	0	0	0	9.5323e-05	0	0.00401407	0.00107262	0	0	0	9.88141e-05	0	0	0	0	0	0	0.000228622	0	0	0	0
	FOSA5	0.000317732	0	0	0.000118751	0	0	0	0.000291436	0.000104223	0	0	0	0	0	0	0	0	0	0	0	0	8.78574e-05	0	0	0.000792131	0	0	0.000276242	0	0	0.0131985	0.000526749	0.000321726	0	0.00215739	0	0.00125224	0	0	0.000192566	0	0	0	0.000742883	0	0	0	0.000341583
	OPTRA	0.000289979	0	0.000129042	0.000453612	7.00191e-05	0.000138553	0.000277042	0.000206156	0.00055294	0.000393896	6.83714e-05	0.000288169	0.000136059	0.000329899	0.000286513	0.000199698	0.000213523	0.00013783	0.000188152	0.000168665	0.00038142	0.000671204	0.000572227	0.000312977	0	0.000565373	0.000244279	1.95408e-05	0	0.000414109	4.94278e-05	3.19381e-05	0.000221893	3.81653e-05	0.000277967	0	0.000183975	0.000287951	0.000159019	0.000183893	0.000326806	0.000245933	0.00022401	0.00028377	0.000131562	0.000264007	0	0.000181222
	CMX	0.000271993	0	0	0	0	0	0	0	0	0	0	0	0	0	0	0	0	0	0	0	0	0	0	0	0.000830854	0	0	0	0	0	2.83248e-05	0	0	0	2.811e-05	5.8529e-05	0	0	0	0	0	0	0	5.42051e-05	0	0	0	0
	MAJOR_FACILITATOR_SUPERFAMILY_TRANSPORTER	0.000267636	0	0	0.000891093	0	0	0	3.47126e-05	0	0	8.6343e-05	0	0	6.94356e-05	0	0	0	0	0.000105604	0	0	0	0	0.000150569	0.00385655	3.28268e-05	0.000176279	3.29028e-05	0	3.32038e-05	0.000166454	0.000457109	0.000689768	0	0.00126647	0.000257964	0.000378618	0.000258589	2.97507e-05	0.000412853	0	4.87181e-05	0	0.000106181	0	0.00118543	4.2006e-05	6.10284e-05
	QNRS8	0.000260566	0	7.75437e-05	0	0.000105189	0	0	0	0	0	0	0	0	6.19506e-05	0	0	0	0	0	0	0	0	0	0	0	5.85763e-05	0	0.000352272	0	0	0	0	0	0	0	0	0	0	0	0	0.00272755	0	0	0	0	0	0	0
	MEXB	0.000260108	0.000838001	0.000177772	0.000110464	0.000274035	0.000235494	0.000570014	0.000129094	0.000180049	0.000271321	0.000545876	0.000219118	0.000182571	0.000180758	0.000179413	0	0	0.000129463	7.85464e-05	0.000290448	5.30764e-05	0.000373604	0.00031698	9.79925e-05	0.000250002	6.10403e-05	0.000251301	4.89453e-05	5.83836e-05	0.000234617	0.00172297	0.000339991	0.000427533	8.36462e-05	0.000993175	2.13189e-05	0.000192007	8.41463e-05	8.85126e-05	0.000217511	0.000579826	4.52948e-05	0.000350684	0.000296159	6.86531e-05	8.81706e-05	0.000671734	0.000487965
	LMRC	0.00024981	0.000328378	5.91068e-05	0.00178916	8.01792e-05	0.000158657	0	0.000165249	2.5327e-05	0	5.87193e-05	2.35703e-05	2.22575e-05	4.72211e-05	0	4.15773e-05	7.33518e-05	0	9.57571e-05	2.41424e-05	4.85296e-05	4.26999e-05	7.56069e-05	0.000153597	0.00336863	8.92982e-05	0.000479528	0.000447524	2.13529e-05	0.000180647	0	0.000950885	0.000488636	4.37032e-05	0.000131065	0.00111108	0.00032771	6.59469e-05	6.06977e-05	4.67948e-05	2.07904e-05	1.65658e-05	4.27524e-05	0.000180526	0	0.000100772	5.7134e-05	0.000103759
	KLEBSIELLA_PNEUMONIAE_OMPK36	0.000248323	0	0	4.49767e-05	0.000124966	0	0	3.67934e-05	0.000157897	0	6.10126e-05	3.67363e-05	0.000242831	3.6799e-05	0	0	0	0	0	7.52559e-05	0	3.32757e-05	0.00011784	3.98988e-05	0.00112506	0	6.2282e-05	6.97504e-05	0	0.000105583	0.00473425	5.70013e-05	3.04632e-05	0	0.00224704	0.000121524	7.29663e-05	0	0	7.29335e-05	0.000291632	2.58192e-05	0.0001999	0.000281365	0	0.000157061	0	0.000226404
	LNUD	0.000246058	0	0	0	0	0	0	0	0	0	0	0	0	0	8.17361e-05	0	0	0	0	0	8.46309e-05	0.0111697	0	0	0	0	0	0	0	7.87577e-05	0	0	0	0.000228643	0	0	0	0	0	0.00228495	0	0.00075112	0	0	0	0	0.00318835	0
	QACH	0.00024103	0	0.000153678	0	0	0	0	0	0	0	0.000916021	0	0	0	0	0	0	0	0	0.000251081	0	0.000444079	0	0	0	0	0	0.000581782	0.000111035	0	9.81068e-05	0	0	0	0	0	0.000121721	0	0	0	0	0	0.000111156	0	0	0	0	0.000431637
	PBP-2X	0.000240996	0.000667847	4.50788e-05	4.40172e-05	0.000351613	0.000760587	0.000138257	0.000486115	0.000154528	0.000120401	0.000179133	7.19051e-05	8.48751e-05	0.000126049	0.00017873	0.000126839	9.32383e-05	8.02477e-05	3.65154e-05	0.000184126	0.000111036	0.00039079	0.000153768	5.85715e-05	0.000330319	0.00022134	0.000350482	0.000102394	4.88554e-05	0.000292769	4.3167e-05	0.000920456	0.000149067	0.000216652	0.000114239	0.00016353	0.00044631	0.000201182	0.000354906	0.000178444	0.00020613	0.000151611	0.000211938	0.000302898	0.000248945	0.000322793	0	0.000221574
	VANX	0.000240184	0	0.000836858	0	0	0	0.000320832	0.000200542	0.000143436	6.38618e-05	0.0013302	0	0	0	6.636e-05	0.000117734	0.000346182	0.000372437	0.000813461	0	0.00261099	0	0	0	0.000340675	0.000252864	0	6.33624e-05	0.000120929	0	5.34245e-05	0.000103562	0.000110693	0.000495015	0	0.000607166	6.62837e-05	0	0	0	0	0	0	0.000511192	0.000355501	0.000570708	0	0
	DFRA1	0.000234717	0	0.00150741	0	0	0	0	0	0	0	0	0	0	0	0	0	0	0	0	0	0	0	0	0	0	0	0	0.000733712	0	0	0	0	0	0	0	0	0	0	0	0	0	0	0	0	0	0	0	0
	AMPC	0.00022686	0	0	8.6648e-05	0	0	0	0	0	0	0	0	0	0.000177234	0	0	0	0	0	0	0	0.00105775	0	0	0.00018062	0	0	0	0	0	0.000113299	0	0.000176063	0	0	0.000497497	0	0	0	3.51268e-05	0	0	0	0	0	9.07741e-05	0	0
	DFRA8	0.0002208	0	0	0	0	0	0	0	0	0	0	0	0	0	0	0	0	0	0	0	0	0	0	0	0	0	0	0	0	0	0.0181352	0	0	0	0	0	0	0	0	0	0	0	0	0	0	0	0	0
	RLMA(II)	0.000214856	0.000555059	0	0	0.000365924	0.000781551	0.00013789	0.000383069	0.000154117	0.00027447	0.000158806	0	9.02927e-05	0.000191564	0.000142603	0.000168668	4.95948e-05	0.000213425	4.85577e-05	9.79395e-05	0	0.000346445	0	0.00010385	0.000585671	0.000226412	0.00016211	0.000136162	4.33115e-05	0.000183209	0	0.000630551	0.000158581	0	3.79784e-05	0.000395382	0.000332359	0.000133765	0.000246235	0	0.000168682	6.72033e-05	8.67177e-05	0.000146469	0.000356509	0.000490566	0	0.000126277
	MDTB	0.00021005	0	8.12718e-05	1.58716e-05	0.000330739	9.97274e-05	0	9.08869e-05	9.75089e-05	0.000223271	7.53564e-05	1.29637e-05	1.22416e-05	1.29858e-05	0	0	0	0.000202548	0	9.29483e-05	6.67282e-05	9.39398e-05	5.54451e-05	0	0.000807269	9.8228e-05	0	8.61485e-05	7.04645e-05	0.000149034	0.00388088	4.02297e-05	0.0003225	1.20184e-05	0.00262599	0.000150093	0.000193115	9.67221e-05	1.11279e-05	0.000295977	0.000171521	0	2.35138e-05	0.000238294	0	0.000155189	0	0.000205443
	ANT(9)-I	0.000205611	0	0.000131553	0	0	0	0.000655646	0	0	0.000501949	0	0.0002623	0	0	0	0	0.000653031	0.000117093	0	0.0003224	0	0	0	0.000170929	0	0	0	0.000199209	0	0	4.19912e-05	0	4.35019e-05	0	4.16728e-05	0	5.20985e-05	0.0022995	0	0.000312451	0	0	0.000380613	0	0	0	6.3581e-05	4.61869e-05
	FLOR	0.000202201	0	0	0	0.000964929	0	0	0	0	6.38618e-05	0.000831372	0.000133487	0	0.000133715	3.318e-05	2.94335e-05	0	0.000186218	0	0	0	0	0	0	0.000238473	3.1608e-05	0	3.16812e-05	3.02323e-05	9.59128e-05	0	0.000181233	0	3.09384e-05	0	0	0.000132567	0	0	0	0	0	0	5.11192e-05	0	0	0	2.93813e-05
	METALLO-BETA-LACTAMASE	0.000200532	0	0	0.0009107	0	4.47054e-05	0.000134086	0	0	0	0.000115819	0	0	0	0	0	0	0	0	9.52377e-05	0	8.42219e-05	0.000347966	0	0	0	0	8.82703e-05	0	0	3.72129e-05	0	0.00069393	0	0	0	0	0	0.000319256	0	4.10073e-05	0	0	0	0	0	0	0
	STAPHYLOCOCCUS_MUPA_CONFERRING_RESISTANCE_TO_MUPIROCIN	0.000196603	0.000642004	0.000132067	6.44783e-05	0.000515058	6.33035e-05	0.00017721	0.000197801	0.000183917	0.000302346	0.000262402	0.000408153	0.000547047	6.59435e-05	0.000274902	9.28994e-05	0.000368765	0.00011755	0.00017384	8.09148e-05	0.000108433	8.34817e-05	0.000408258	7.14984e-05	0.000712357	9.97628e-05	7.81262e-05	0.000262484	0.000572524	0.000138749	0.000168621	0.000143004	6.55077e-05	0.00015868	0.000125507	0.000370208	6.53775e-05	0.000122792	9.04143e-05	0.000143766	0.000220654	0.000148057	0.000107466	0.000181513	0.000238435	0.000439066	0.000223403	0.00025502
	DFRA5	0.000196597	0	0	0	0	0	0	0	0	0	0	0	0	0	0	0	0	0	0	0	0	0	0	0	0	0	0	0	0	0	0	0	0	0	0	0	0	0	0	0	0.000111663	0	0	0	0	0	0	0
	MEXY	0.000189419	2.99573e-05	0.000469121	0	0.000449848	0	1.24035e-05	0	1.38632e-05	0	0	0	0	0	0	1.13791e-05	0	0.00501068	0	0.000409659	0	0	0	0	2.63412e-05	0	0	0	0	0	0	0	2.13971e-05	1.19609e-05	0	0.000224063	0.00056376	7.21945e-05	1.10747e-05	3.8421e-05	0	0	0	0.000434782	0	0	0.00275205	0
	DFRA7	0.000184476	0	0	0	0	0	0	0	0	0	0	0	0	0	0	0	0	0	0	0	0	0	0	0	0	0	7.27946e-05	0	0	0	0	0	0	0	0	0	0	0	0	0	0	0	0	0	0	0	0	0
	VANW	0.000179787	0	0.000307355	0	0.000250159	0	0	0	0.000210721	0	0	0	0.000138887	0	0	0	0.000101714	0.000273572	0.000298762	0.000251081	0.000100942	0	0.000157262	0.00223637	0	0	0	0	0	0	0	0	0.000121964	0	0	8.10893e-05	4.86884e-05	0	0	0	4.3244e-05	6.89139e-05	4.44625e-05	0.000375494	0	0	0	0
	16S_RRNA_METHYLASE	0.000177188	0	0.000385948	0	0.000104709	0	0.000118371	0	0.000198453	0	0	0	0	0	0	0	0	0.000343526	0	0	0	0	0.00111903	0	0	0	0	0.000175331	0	0.000117957	0	0	0.000255251	0	0	0	0.000305692	0	0	0	0	0	0	9.43021e-05	0.000196743	0	0	5.4201e-05
	ADEC	0.000176921	0	0.000108131	0	0	0	0	0	0	2.75055e-05	0	0	0	0	0	0	0	0	0	0	0	0	0	9.36644e-05	0.00352152	0.000108909	0.00104784	2.72904e-05	0	0	0	6.69066e-05	0	0	0	0	5.70973e-05	0	0	0.000627788	0	0	5.21416e-05	8.80689e-05	0	0	0.000104522	0
	CMLA	0.000174884	0	0	0	0	0	0	0	6.91505e-05	0	0.000480966	9.65314e-05	0	0	0	0	0	0	6.53616e-05	0	0	0.000233168	0	0	0	0	0	9.1641e-05	0	0	0.00275589	0	0	0	0	0	3.19554e-05	0	0	0	2.83821e-05	0	0	4.92892e-05	0	0	0	0
	QEPA	0.00016531	0	0	0	0	0	0	0	0	0	0	0	0	0	0	0	0	0	0	0	0	0	0	0	0	0	0	0	0	0	0	0	0	0	0	0	0	0	0	0	0	0	0	0	0	0	0	0
	TET35	0.000164305	0.000339353	4.58117e-05	0.000402596	0.000186433	0.000386477	0.000491769	0.00018297	0.000392603	0.000279677	3.03409e-05	0.000219223	3.45021e-05	0.000182998	0.000290617	3.22253e-05	0.000303214	4.07763e-05	0	7.4848e-05	0.000188069	0	0.000117201	3.96826e-05	0.000149195	6.92121e-05	6.19445e-05	0.000242803	0.000132399	3.50034e-05	2.92459e-05	0.000198423	9.08942e-05	3.3873e-05	0.000116097	0.000120865	0.000253998	0.000102227	9.40896e-05	0.000290153	3.22279e-05	0.000128397	0.00033136	5.59679e-05	7.7844e-05	0	8.85654e-05	0.000193009
	VANH	0.000154555	0	0.00026168	0	0	0	0.000200644	0.000668889	4.48515e-05	0.000199692	0.00103986	0	7.88314e-05	4.18119e-05	0	0	0.000216498	9.31668e-05	0.000296758	4.27538e-05	0.00167585	0	0	0	0.000127832	0.000158138	0	0	0	0	0	9.71492e-05	0	0.000154788	0	6.90389e-05	0.000165812	0	3.58298e-05	0	0.000220906	0	0	0.000639386	0	0.000285531	5.05892e-05	0
	MEXF	0.000147774	0.000206344	0.000366106	0.000233142	0.000356277	0.000219738	0.000170869	0.000241583	0.00021826	0.000133617	0.000168675	0.000165037	0.000167832	0.000190752	0.000151466	1.11969e-05	0.000250216	0.00028336	0.000257877	0.000130033	6.53459e-05	1.14992e-05	2.71482e-05	0.000248184	2.59195e-05	0.00014429	0	3.61559e-05	0.000115008	0.000121622	3.04852e-05	1.96982e-05	0.000168437	0.00040016	4.03386e-05	2.09977e-05	0.000226937	0.000153917	2.17948e-05	5.04079e-05	4.47914e-05	3.56899e-05	3.45401e-05	0.000175018	0.00021638	2.17106e-05	0.000384659	0.000279426
	MEFE	0.000144763	0	0	0	0	0	0	0	0	0	0	0	0	0	0	0	0	0.000112008	0	0	0	0	3.5771e-05	0	0	0	5.67184e-05	0	3.03073e-05	0	8.03356e-05	0.00433443	0	0	5.31509e-05	0	0	0	0	0	0.000472143	0	0	0	0	0	0	0
	LEN	0.000141541	0	0	0	0	0	0	5.13429e-05	0	0	0	0	0	0	0	0	0	0	0	0	0	0	0	0	0.000104664	0	0	0.000583994	0	0	0.0186291	0	4.25095e-05	0	0	0	0	0	0	0	0	0	0	7.85253e-05	0	0.000175335	0	0.000270799
	QNRB	0.000124061	0	0	7.67742e-05	0	0	0	0	0	0	5.20735e-05	0	0	0	0	0	0	0	0	0	0	0.000568008	0	0	0.000256061	0	0	0	0	0	0	0	0	0	4.98135e-05	0	0	0	0	0	0	0	0	0	0	0.00016086	0	0
	APH(2'')-II	0.000123966	0	0.000113074	0	0	0	0	0	0	0.000172576	3.74442e-05	0	0.000255477	0.000180672	8.96637e-05	0	0.000420975	0	0	0.00133938	0.000371357	0	0.000144639	0	0	0.000170831	0	0.000214033	8.1698e-05	0	0.000433114	0	0	4.18031e-05	0	0	8.95606e-05	0.000294371	0	0	0.000198865	0	0	0.000138142	0	0	0	0
	ERM(35)	0.00012393	0	6.35509e-05	0	4.31039e-05	0.000243695	0	0.000101528	0	0	0	0	0	5.07715e-05	0.000251969	0	0.00184023	0	0.000205914	0	0.000156535	0	0	5.50484e-05	0	0	0	0	0	0	0	0	0	0.00061086	0	0	0.000201343	0	8.70152e-05	0	4.47072e-05	7.12456e-05	0.000137901	0.000310559	0.000107987	0	0	0.00307907
	SAT-2	0.00012215	0	0	0	0	0	0	0	0	0	0	0	0	0	0	0	0	0	0	0	0	0	0	0	0	0	0	0	0	0	0.000310108	0	0	0	0	0	0	0	0	0	0	0	0	0	0	0	0	0
	MSRC	0.000121632	0	0.000103076	0	0	0	0	0	0	2.62197e-05	0	0	0	0	0	0	0	0	0	0	0	0	0	0	0.000363664	0	0.000650417	0	0	0	0	4.25192e-05	0	0	0	0	0	0.000102227	0	0.000625642	0	0	0.000198816	0	0	0	0	0
	TETD	0.000116771	0	0	0	0	0	0	0	0	0	2.84158e-05	0	0	0	0	0	0	0	0	0	0	0	0.000402469	0	0	0	0	0	0	0	0	0.00021238	0	0	0	0	0.000101949	0	0	0	0	0	0	0	0	0	0	0
	LNUB	0.000112661	0	0.000316564	0	0	4.85564e-05	0	5.05738e-05	0	0	0	5.04952e-05	0	0	0	0	0	0.000958013	0	0	0	0	0.000215966	0	0	0	0	0	0	4.83755e-05	0	3.9175e-05	0.000628089	0	0	0.000375835	0	0	0	0.000300748	0	0	0.000183179	7.73489e-05	0.000107582	0	0	4.4457e-05
	CATB	0.000111264	0	8.04978e-05	0	0.000218393	0	0.000123444	0.000128602	0	0	0	0	6.06251e-05	0	0	0	0.000332994	0.000644848	0.000130412	6.57594e-05	0	0	6.86463e-05	0.000139456	0.000262158	0	0	6.09486e-05	0	0	0	0	0	0.000178559	0	0	0	5.98756e-05	0	0	0	0.000135367	0.000116449	9.83436e-05	0	5.48967e-05	7.7811e-05	0
	ADP-RIBOSYLATING_TRANSFERASE_ARR	0.00010337	0	0	0	0	0	0	0	0.000289741	0	7.46387e-05	0	0	0	0	0	0	0	9.12884e-05	0	0	0	0	9.76192e-05	0	0	0	0	8.14256e-05	0	0	0	0	0	0	0	0.000267786	0	0	8.9222e-05	0	0	0	0	0	0	0	0
	DFRA3	9.88133e-05	0	0.000521745	0.000713241	0.000283102	0	0	0	0.000178852	0.00015926	0	0.000499341	0	0	0	7.3402e-05	0.000345327	0	0.000169053	0	8.56757e-05	0	0	0.000361552	0	0	0	0	0	0	0	0	0.000207037	0	0	0	8.26501e-05	7.76165e-05	0	0.000247839	0	0	0	0.00050993	0	0	0	7.32718e-05
	ANTIBIOTIC_RESISTANCE_RRNA_ADENINE_METHYLTRANSFERASE	9.85186e-05	0.000897001	0	4.72964e-05	0	0.000222886	0.000668508	0	0.000332081	0	0	0.000154524	3.64793e-05	0	0.000115227	0	0	8.6226e-05	0.000196179	0	7.95385e-05	0	0	0	0.000197182	0	0	7.33478e-05	0	0	0	0	9.61031e-05	0.000214885	0	0	0.000268553	3.60283e-05	6.63211e-05	7.66951e-05	0.000511122	0.000570169	0.000490489	0.00011835	8.2305e-05	0	0	0
	LNUA	9.41926e-05	0.000194443	0	0	7.12151e-05	0	8.0507e-05	0	0	0	0	0	0	0	8.32592e-05	0	0	0	0	0	8.62079e-05	7.5852e-05	8.95386e-05	0	0	0	0	0.000715483	0	8.02252e-05	0	6.49673e-05	0	0	0	0.000138507	8.31634e-05	0	0	8.31261e-05	0.00517048	5.8855e-05	0	0.000256549	0	0.000143209	0	0
	CATQ	9.15422e-05	0	0	0	0	0.00236796	0	0.0014798	0	0	0	0	0	0	0	0.00184611	0	0	0	0	0	0	0	0	0.00062846	0.000583089	0	0	0	0	0	0	0	0	0.000146711	0	0	0	0	0	0	0	0	0	0.000327905	0	0	0
	DFRA15	9.14373e-05	0	0	0	0	0	0	0	0	0	0	0	0	0	0	0	0	0	0	0	0	0	0	0	0	0	0	0	0	0	0	0	0	0	0	0	0	0	0	0	0	0	0	0	0	0	0	0
	ESCHERICHIA_COLI_MDFA	8.79431e-05	0	0	0	0	0	0	3.29346e-05	0	0	2.73069e-05	0	0	0	0	0	0	0	0	6.73632e-05	0	0	7.03206e-05	0	0.000201414	0	5.575e-05	0	5.95797e-05	0	0.000421141	0	0	3.04857e-05	0.000417948	0	6.53137e-05	0	0	3.26422e-05	0.000522093	0	5.96448e-05	5.03711e-05	0	0	0	0.000202659
	MEF(B)	8.72012e-05	0	0	0	0	0	0	0	0	0	0.000218989	0	0	0	0	0	0	0	0	0	0	0	0	0	0	0	0	0	0	0	0	0	0	0	0	0	3.27367e-05	0	0	0	0	0	0	0.00121186	0	0	0	0
	FOSA	8.71447e-05	0	0	0	0	0	0	0	0.000214623	0	0	0	0	0	0	0	0	0	0	0	0	0	0	0	0.0012234	0	0	0	0	9.5676e-05	0.000559572	0	0.000248444	0	0	0.000165182	0	0	0	0.000297407	0	0	0	0	0	0.00153711	0	0
	AMRB	8.20375e-05	0	0.000194119	0	0.000186522	1.24063e-05	0	5.16869e-05	4.15896e-05	7.40675e-05	0	2.58033e-05	1.2183e-05	0	0	0	4.01505e-05	0.00227496	0	0.000158578	1.32818e-05	0	0	1.40123e-05	1.31706e-05	0	0	0	0	2.47201e-05	0	0	0	0	0	5.33482e-05	0.000256255	3.60972e-05	0	7.68419e-05	0	0	0	0.00013834	0	0	0.00107893	0
	DHA	7.52882e-05	0	0	0	0	0	0	0	0	0	0	0	0	0	0	0	0	0	0	0	0	0.000579998	0	0	0	0	0	0	0	0	0	0	0	0	0	0	0	0	0	0	0	0	0	0	0	0	0	0
	EFMA	7.43888e-05	0	0	0	0	0	0	0	0	6.02808e-05	0	0	0	3.15543e-05	0	0	0	0	0	0	0	0	0	0	0.0002251	2.98356e-05	0.000614162	0	0	0	0	2.44386e-05	0	0	0	0	0	0	0	0.00050031	0	0	0.000114273	9.65054e-05	0	0	0	2.77337e-05
	TETB	7.39652e-05	0	0	0	0	0	0	0	0	0	0	0	0	0	2.97883e-05	0	0	0	0	0	0	0.000189967	6.40699e-05	0	0	0	0	0	0	0	2.39817e-05	0.000116219	0	0	0	0	0	2.79419e-05	0	0	0	0	0	0	0	0	0	0.000659446
	QNRB22	7.25873e-05	0	0	0	0	0	0	0	0	0	0	0	0	0	0	0	0	0	0	0	0	0.000340805	0	0	0	0	0	0	0	0	0	0	0	0	0	0	0	0	0	0	0	0	0	0	0	0	0	0
	MDTC	7.20285e-05	0	0	3.22077e-05	2.2372e-05	0	0	5.26954e-05	2.82674e-05	3.77564e-05	4.3691e-05	0	0	0	0	0	0	4.40384e-05	0	0	0	2.38286e-05	1.40641e-05	0	6.71379e-05	0	0	2.4974e-05	1.19159e-05	3.78037e-05	0.000547484	2.04092e-05	0	1.21943e-05	0.00048064	5.43892e-05	0.00014369	2.45344e-05	3.38723e-05	0.000104455	0.000127623	0	4.77159e-05	6.04453e-05	0.000112095	0	0	6.94831e-05
	POXTA	7.00287e-05	5.77589e-05	0	0	2.11543e-05	0	7.17433e-05	0.000249136	0.000106915	0	4.13129e-05	9.94997e-05	0	0	2.4732e-05	0	0	2.7761e-05	0	0	2.56079e-05	0	0	0	0.000126967	0	0	0	0	0	1.9911e-05	0	0	0	0	2.05716e-05	0	0	0	0.00128401	0	0	0	0	0	0	0	0
	CLBA	6.94172e-05	0.000717601	0	0	0	0.000148591	0.00051995	0	0.000373591	0	0	0	0	0	0	0	0	4.3113e-05	3.92357e-05	0	0	0	8.26116e-05	0	3.94363e-05	0.000109768	0	0.00018337	0	0	0	0	0	0	0	0	0	0	0	0	3.40748e-05	0.000407263	0.000455454	0	0	0	0	0
	APH(2'')-IV	6.72321e-05	0	0	0	0	0	0	0	0.00139576	0	0	0	8.45931e-05	0	0	0	0	0	4.54926e-05	0.000504665	0.000138334	0	4.78928e-05	0	0	0	0	0	0	0	0	0	0	0	0	0.000111127	8.89655e-05	0	0	4.44628e-05	0	0	0	0.000205835	0	0	0	0
	SMEF	6.52935e-05	0	0	0	0	0	0	0	6.11267e-05	0	2.36199e-05	0	0	0	0	0	0	0	0	5.82678e-05	0	0	9.12387e-05	0	2.90364e-05	0	2.41113e-05	0	2.57676e-05	0	0.000250441	4.41339e-05	0	2.63695e-05	0.000293732	0	0	0	0	0	0.000301066	0	0.000103183	8.71399e-05	0	0	0	0.000125211
	MTRA	6.45109e-05	0	0	0	5.02879e-05	5.68621e-05	0.000113698	5.92245e-05	0	0	4.91044e-05	0	0.000111678	0	0	0.000104308	0	6.59932e-05	0	0.000242271	0.00012175	0	0.000126454	6.42231e-05	0.000181096	0	0.000100252	0.000112274	0.000428556	5.66503e-05	0.000236661	4.5876e-05	4.9035e-05	0	0.00014092	0.00019561	5.8725e-05	5.51485e-05	5.07589e-05	5.86987e-05	0	0.00012468	0.000160884	0	0	0	0	0
	DFRE	6.44816e-05	0	0	0	0	0	0	0	0	0	0.000136534	0	0	0	0	0	0	0	0	0	0	0	0	8.92858e-05	0.00176237	0.000155727	0.000139375	0	0	0	0	0.000318894	0	0	0.00182852	0	0	0	0	0	0	0	0	0	0	0	0	0
	SMER	6.20157e-05	0	0	0	0	0	0	0	0.000379573	0.000225329	0	0	0.00033357	0	0	0	0.000122146	0	0.000179388	0	0	0	0	0	0.000180305	0	0	0	0	0	0.00127239	0	0	0	0.000701522	0	0	0	0	5.84424e-05	0	0	0	9.01841e-05	0	0	0.00028542	0
	BLAR1	6.15958e-05	0	0	0	9.74969e-05	0	0	0	0	0	0	0	0	4.59362e-05	0	0	0	0	0.000279454	2.34855e-05	0	0.000602301	0	0	0	0.000260605	0.000213803	0	0	4.39329e-05	1.83533e-05	0	0.000323231	0	0.00030964	0	9.10837e-05	4.27683e-05	0	0	0	0.000257841	0	3.51227e-05	0	0	0	0
	MDSB	5.86471e-05	0	0	0	0	0	0	0	0	0	1.06121e-05	0	0	0	0	0	0	0	0	0	0	0	0	0	1.30458e-05	0	0	0	0	0	2.04583e-05	0	0	0	0	0	2.53826e-05	0	0	0	0	0	0	0	0	0	0	1.12512e-05
	VANTG	5.78552e-05	0	7.1227e-05	0	0	0	0	1.89652e-05	0	0	0	0	3.5762e-05	0	0	1.6701e-05	0	0	0.000326946	0	0	0	0	0.00176866	0	0	0	0	0	0	0	0	1.57022e-05	0	0	0	0.000376104	0	0	0	0	0	0	0.000435088	0	0	0	1.66714e-05
	FOSX	5.59386e-05	0	0	0	0	0	0	0	0.000108925	0.000193986	0	0	0	0	0.000100787	0	0	0	0	0.000207661	0	0	0.000216778	0	0	0	0	0	0	0	0	7.86446e-05	8.40601e-05	0	0	0	0.000201343	0	0	0	0	0	0	0.000155279	0	0	0	0
	APH(2'')-IE	5.41464e-05	0	0	0	0	0	4.23582e-05	0	0	0	0	0	0.00137298	0	0	0	0	0	0	4.5129e-05	0	0	4.71102e-05	0	0.000179912	0	0	0	0	0	0	6.83643e-05	7.30718e-05	0	0	0	0	0	0	0	0	0	0	0	0	0	0	0
	APH(3')-VII	5.08036e-05	0	0.000202854	0	0	0	0	0	0	0	0	0	0	0	0	0	0	0	0.000492957	0.000110476	0	0	0	0	0	0	0	0	0	0	0	0	0	0	0	0	0	0	4.62921e-05	0	0.000142705	0	0	0	0	0	0	0
	CFRC	4.89433e-05	0	4.91411e-05	0	0	0.000188438	0.000226075	0	0	7.50005e-05	0	0	0	3.92594e-05	0	0	0	8.74793e-05	0	0.000481725	0	0	0	0	0	0	0	7.44139e-05	0	0	0	6.08124e-05	3.25e-05	0.000181673	0	0	0	0	0	0	0.00020742	0	0	0	0	0	0	0
	ACT	4.73667e-05	0	0	0	0	0	0	0	3.80237e-05	0	0	0	0	0	0	0	0	0	0	0	0	0	0	0	0.000433489	0	0	0	0	0	0	0	0.000557532	0	0	2.92645e-05	0	0	0	0	3.12129e-05	0	0	0	0	0.000242064	0	0
	ERM(TR)	4.70256e-05	0	0	0	0.000141551	0	0	0	0	0	4.60733e-05	0	0	0	5.51635e-05	0	0	0	0	0	0	0	0	0	0	0	0	0	0	0	0	0	0	0	0	0	0	0	0	0.000110151	0	0	0	0	0	0	0	0
	TETA(60)	4.67666e-05	0.000108136	0	0	0.000198025	0	0	0	2.50208e-05	2.22799e-05	0	0	0	2.33251e-05	0.000208364	2.05373e-05	0.00014493	0	2.36498e-05	0	4.79429e-05	6.32755e-05	9.95905e-05	0	0.000213937	0	1.97388e-05	2.21057e-05	0	0	0	7.22607e-05	0	0	1.84972e-05	1.9257e-05	9.24995e-05	8.68661e-05	3.99759e-05	6.93435e-05	2.0539e-05	0	4.22356e-05	0	0	0.000119464	0	8.20036e-05
	CIPA	4.67228e-05	0.000180956	0	0	9.9413e-05	0	7.49227e-05	0	4.187e-05	0	0	7.79319e-05	0	0	0	0	0	8.69737e-05	0.000316607	0	0	0	0	0	0.000159113	0	0	3.69919e-05	0	0	0	0	0	3.61246e-05	0	0	0.000116092	0	0	0	0.000206222	0	0	0.000238753	0.000290565	0	0	0
	TETB(60)	4.66913e-05	0.000108136	2.91961e-05	0	0.000138617	0	0	0	0	4.45599e-05	7.73458e-05	6.9856e-05	0	2.33251e-05	9.2606e-05	0	0	0	0	2.38505e-05	4.79429e-05	2.10918e-05	4.97952e-05	0	9.50831e-05	4.41093e-05	0.000118433	2.21057e-05	0	0	0	9.03258e-05	1.93091e-05	0	1.84972e-05	0	0.000161874	4.3433e-05	3.99759e-05	2.31145e-05	2.0539e-05	0	2.11178e-05	0	9.92209e-05	9.95536e-05	0	4.10018e-05
	AXYY	4.58807e-05	0	0.000129413	0	0.00017555	0	0	1.29217e-05	2.77264e-05	0	0	0	0	0	0	0	0	0.00158384	0	9.25036e-05	0	0	0	0	0	0	0	0	0	0	0	0	0	0	0	0.000117366	0.000128127	0	0	3.8421e-05	0	0	0	7.90513e-05	0	0	0.000672377	0
	ADEB	4.45635e-05	0	3.26342e-05	0	0	0	0	0	0	8.71628e-05	1.08068e-05	0	0	0	0	0	0	0.000406661	0	7.99776e-05	0	0	0	0	0.000172705	0	0	1.23544e-05	0	0	0.000145834	1.00963e-05	0	0	0	2.15247e-05	0.000116316	0	0	0	0	0	0	5.98035e-05	0	0.000111277	0.000205043	3.43727e-05
	ERM(47)	4.38156e-05	0	0	0	0	0	0	0	0	0	0	0	0	0	0	0	0	0	0	5.6136e-05	0	0	0	0	0	0	0	0	0	0	0	0	0	0	0.000435362	0	0	0	0	0	0	0	0	0	0	0	0	0
	CHLORAMPHENICOL_EXPORTER	4.31135e-05	0	0	0	0.000217244	0	0	0	0	0	0.000141421	2.83836e-05	0	0	0	0	0	0	0	0	0	0.000154259	0	0	8.6926e-05	0	0	5.38914e-05	0	0	0.000136317	6.60615e-05	0	0	0	0	0	0	0	5.63507e-05	0	0	0	0	0	0	0	2.49895e-05
	TET36	4.27643e-05	0.000195658	5.28267e-05	2.57913e-05	0.000644942	6.07714e-05	4.05051e-05	0	9.0544e-05	0	0.000122454	8.42638e-05	1.98926e-05	0	0	3.71597e-05	2.18527e-05	2.35101e-05	4.27914e-05	0	0	0	4.50491e-05	2.28795e-05	0	0	1.78574e-05	0	1.90841e-05	0	1.68621e-05	0	0	5.85897e-05	0	0	2.09208e-05	0	0.00012658	0	1.85814e-05	0	3.821e-05	6.4538e-05	4.4882e-05	0	5.10635e-05	1.85469e-05
	SMEE	4.27277e-05	0.000180608	8.12718e-05	6.34863e-05	7.71725e-05	3.73978e-05	0.000137094	0.000103871	5.57194e-05	3.72118e-05	2.15304e-05	1.29637e-05	1.22416e-05	3.89574e-05	1.28892e-05	1.14338e-05	5.37913e-05	2.89355e-05	2.63332e-05	3.9835e-05	4.00369e-05	1.17425e-05	0	0	0	0	1.09892e-05	0	0	2.4839e-05	3.113e-05	1.00574e-05	0.00016125	2.40368e-05	0	1.07209e-05	3.8623e-05	0.000108812	5.56396e-05	2.57371e-05	0	0	0	0.000119147	8.2859e-05	0	0.000109983	0
	AAC(6')-II	4.23752e-05	0	0	0	0	0	0	0	0	0	0	0	0	0	0	0	0	0	0	0	0	0	0	0	0.00335168	0	0	0	0	0	0	0	0	0	0	0	0	0	0	6.93435e-05	0	0	0	0	0	0	0	0
	FOSA7	4.0572e-05	0	0	0	0	0	0	0	0	0	0	0	0	0	0	0	0	0	0	0	0	0	0	0	9.83091e-05	0	0	0	0	0	0.000231252	0	0	0	0.00351897	0	0	0	0	0	0	0	0	0	0	0	0	0
	QNRD2	3.76698e-05	0	0	0.000694196	0	0	0	0	0	0	5.23169e-05	0	0	0.000315543	0	0	0	0	0	0	0	5.70663e-05	0	0	0	0	0	0	0	0	0	0	0	0	0	0	0	0	0	0	0	0	0	0	0	0	0	0
	MEXD	3.69763e-05	0	0.000194491	0	1.09929e-05	1.24301e-05	3.72818e-05	1.29465e-05	2.77796e-05	3.71048e-05	1.07342e-05	2.58528e-05	1.22064e-05	1.29484e-05	7.71125e-05	0	0	0.000750158	5.25149e-05	5.29606e-05	0	0	1.38214e-05	1.40392e-05	1.31959e-05	6.12159e-05	0	0	0	3.71513e-05	1.03468e-05	1.00285e-05	3.21572e-05	2.39676e-05	0	1.06901e-05	5.13492e-05	3.61664e-05	2.21918e-05	3.84946e-05	3.42055e-05	0	1.17231e-05	7.92029e-05	0	1.1053e-05	0.000282	9.10453e-05
	MTRE	3.39615e-05	0	0	0	0	0	0	0	3.10215e-05	0	2.39739e-05	0	0	0	0	0	0	0	0	0	0	0	0	0	5.89434e-05	0	0	2.74073e-05	0	0	0.000184869	0	0	0	0.0001376	0	2.86709e-05	5.38495e-05	2.47816e-05	2.8658e-05	0.000152789	0	7.85473e-05	0	0	0	0	7.62528e-05
	QNRB36	3.35905e-05	0	0	0	0	0	0	0	0	0	0	0	0	0	0	0	0	0	0	0	0	5.70663e-05	0	0	0.000128629	0	0	0	0	0	0	0	0	0	0	0	0	0	0	0	0	0	0	0	0	0	0	0
	STREPTOMYCIN_RESISTANCE_PROTEIN	3.1472e-05	0	0	0	0	0	0	0	0	0	0	0	0	0	0	0	0	0	0	0	0	0	0	0	0	0	0.000405275	0	0	0	0	0	0	0	0	0	0	0	0	0	0	0	0	0	0	0	0	0
	TETA(48)	3.05928e-05	0	0	0	0	0	0	0	0	3.76096e-05	0	0	0	3.93738e-05	0	3.4668e-05	0	0	0	0.000201304	0.000202325	0	8.40567e-05	0.000128072	0	0	0	0	3.56089e-05	0	9.43885e-05	3.04948e-05	0	0	6.24484e-05	3.25067e-05	3.90359e-05	0	0	0	0	2.76258e-05	3.56478e-05	6.02104e-05	4.18724e-05	0	0	0
	QNRB49	2.97316e-05	0	0	0	0	0	0	0	0	0	0	0	0	0	0	0	0	0	0	0	0	5.40362e-05	0	0	0	0	0	0	0	0	0	0	0	0	0	0	0	0	0	0	0	0	0	0	0	0	0	0
	CLOSTRIDIUM_PERFRINGENS_MPRF	2.94026e-05	0	0	0	0	0	0	0	0	0	0	7.10837e-05	0	0	0	0	0	0	0	0	0	0	0	0	0	0	0	0	0	6.80998e-05	0	0	0	0	0	0	0	0	0	0	0	0	0	3.62955e-05	0	0	0	0
	LING	2.88566e-05	0	0	0	0	0	0	0	5.30661e-05	0	0.000697175	0	0	0	0	0	0	0	0	0	0	0	0	0	0	0	0	0	0	0	0	0	0	0	0	0	0	0	0	0	0	0	0	0	0.000210436	0	0	0
	KLEBSIELLA_PNEUMONIAE_OMPK35	2.61462e-05	0	0	0	0	0	0	0.000118971	0	0	0	0	0	0	0	0	0	0	0	0	0	0	0	0.000129012	0.000121262	0	0	0	0	0	0.000475407	0	0	0	0.000660523	0	0	0	0	0	0	0	0	0	0	0	0	0.000156873
	LMRP	2.60037e-05	0	0	8.13125e-05	5.64809e-05	0	0	0	0	0	0	0	0	0	0	0	0	0	0	0	0	0	0	0	0.000135599	0	2.81496e-05	0.000189151	0	0	0	2.57629e-05	0	0	2.63791e-05	0.000164775	0	0	0	0	0	0	0.000120465	5.08674e-05	0	2.83948e-05	0	0
	MEXI	2.59087e-05	0	0	0	0	0	0	0	0	0	0	0	0	0	0	0	0	0	0	0	0	0	0	0	0	0	0	0	0	0	0	0	0	0	0	0	0	0	0	0	0	0	0	0	0	0	0	0
	AADA25	2.5059e-05	0	0.000514206	0	0	0	0	0	0	0	4.25696e-05	0	0	0	0	0	0	0	0	0.000105015	0	0	0	0	0	0	0	0	0	0	8.20665e-05	0	8.50189e-05	0	0	0	0	0	0	0	0	0	0	0	0	0	0	0
	APH(3')-IIA	2.45496e-05	0	0	0	0	0	0	0	0	0	0	0	0	0	0	0	0	0	0	0	0	0	0	0	0	0	0	0	0	4.89252e-05	0	0	0	0	0	0	0	0	0	0	0	0	0	0	0	0	0	0
	QNRS6	2.44338e-05	0	0	0	0	0	0	0	0	0	0	0	0	0	0	0	0	0	0	0	0	0	0	0	6.31343e-05	0	0	0	0	0	0	0	0	0	0	0	0	0	0	0	0.000163653	0	0	0	0	0	0	0
	OKP-B	2.39577e-05	0	0	0	0	0	0	9.44279e-05	0	0	3.91462e-05	0	0	0	0	0	0	0	0	0	0	0	0	0	0	0	0	8.95049e-05	0	0	0.0003396	0	0	0	0	0	4.68158e-05	0.000131894	0	0.000140384	0	0	0	0.000144421	0	0	0	4.15036e-05
	AADA13	2.27645e-05	0	0.000255163	0	0	0	0	0	0	0	0	0	0	0	0	0	0	0	0	0.000104222	0	0	0	0	0	0	0	0	0	0	0.000203618	0	8.43773e-05	0	0	0	0	0	0	0	0	0	0	0	0	0	0	0
	ERMC	2.15415e-05	0	0	6.76494e-05	0	5.31334e-05	0	0	0	0	0	5.5255e-05	0	0	0	0	0	0	0	0	0	0	0	6.00118e-05	0	5.23346e-05	0	0	0	0	4.42285e-05	0	0	0	0	4.56958e-05	0	0	0	0	0	0	0	0	0	0	0	4.86476e-05
	AAC(6')-IB7	2.0725e-05	0	0.000194305	0	0	0	0	0	0	0	8.57916e-05	0	0	0	0	0	0	0	0	0	0	0	0	0	0	0	0.000131365	0	0	0	0	8.01512e-05	0.000128506	0	0	0	0	0	0	0	0	0	0	7.9127e-05	0	0	0	0.000136437
	LNUE	2.0153e-05	0	9.77141e-05	0	0	0	0.000149845	0	0	0	0	0	0	0	7.7484e-05	0	0	0	0	0	0	0	0	0	0	0	0	0	0	0.000149321	0	6.04609e-05	0	0	6.1907e-05	6.44496e-05	0	0	0	0	0.00123733	0	0	0	0	0	0	0
	CHLORAMPHENICOL_AND_FLORFENICOL_EXPORTER	1.91043e-05	0	0	0	0	0	0	0	0	0	4.71403e-05	0	0	0	0	0	0	0	0	0	0	0.000308518	0	0	0	0	0	0	0	0	0	0	0	0	0	0	0	0	0	2.81754e-05	0	0	0	0	0	0	0	0
	MIR	1.90942e-05	0	0	0	0	0	0	0	0	0	0	0	0	0	0	0	0	0	0	0	0	6.41059e-05	0	0	3.61241e-05	0	0	0	0	0.000135604	0	0	0	0	0	2.92645e-05	0	0	0	7.02536e-05	0	0	0	5.42051e-05	0	0	0	0
	VANA	1.8111e-05	0	0	0	6.74449e-05	0	0	3.97153e-05	0	0	6.58577e-05	0	0	0	0	0	0	8.85085e-05	0	0.000121848	0	0	0.000254395	0	4.04802e-05	3.75578e-05	0	0	0	0	0	6.15278e-05	0	3.67621e-05	0	6.5587e-05	0	0	3.40383e-05	3.93627e-05	0	0	3.59623e-05	0	4.22418e-05	6.78136e-05	9.61195e-05	0
	SMEB	1.73754e-05	0	4.83447e-05	0	4.37202e-05	2.47179e-05	2.47123e-05	0	5.52413e-05	0.000209058	1.06728e-05	0.000115672	1.21366e-05	0	2.55572e-05	0	6.66623e-05	0	1.30536e-05	5.26576e-05	1.32311e-05	0	0	0	2.62408e-05	1.21732e-05	0	0	0	1.23129e-05	3.0863e-05	3.98846e-05	6.39465e-05	1.19153e-05	0	0	0	0	0	0	0	0	1.1656e-05	0	0	0	3.11541e-05	0
	TET(45)	1.4749e-05	0	0	0	0	0	0	0	0	0	0	0	0	0	0	0	0	0	0	0	0	0	0	0	0.000110548	0	0	0	0	0	0	0.000294049	0	0	0	0	0	0	9.2956e-05	0	0	0	0	0	0	0	0	0
	CLBB	1.43046e-05	0	0	0	0	0	0	0	0	0	0	3.93067e-05	0	0	0	0	0	4.38672e-05	0.00019961	0	0	0	0	0	8.02523e-05	0	0	0	0	0	0	0	0	0	0	0	3.90359e-05	0	0	0	0	0	0	6.02104e-05	0	0	0	0
	CATA	1.4192e-05	0	0	0	0	5.91989e-05	0	0	0	0	0	0	0	0	0	5.42974e-05	0	0	0	0	0	0	0	0	0	0	0	0	0	0	0	0	0	0	0	0	0	0	0	0	0	0	0	0	0	0	0	0
	ANT(2'')-I	1.39809e-05	0	8.53764e-05	0	0	0	0	0	0	0	0	0	0	0	0	0	0	0	0	0.00013949	0	0	0	0	0	0	0	0	0	0	0.000163511	0	0	0	0	0	0	0	0	0	0	0	0	0	0	0	0	0
	HMRM	1.39806e-05	0	0	0	0	0	0	0	0	0	0	0	0	0	0	0	0	0	0	0	0	0	0	0	0	0	0	0	0	0	0	0	0	0	0	0	0	8.12966e-05	0	0	0	0	0	0	0	0	0	0
	QNRB15	1.38395e-05	0	0	0	0	0	0	0	0.000128204	0	0	0	0	0	0	0	0	0	0	0	0	0	0	0	0.000243598	0	0	0	0	0	0	0	0	0	0	0	0	0	0	0	0	0	0	0	0	0.000153031	0	0
	QNRB66	1.37162e-05	0	0	0	0	0	0	0	0	0	0	0	0	0	0	0	0	0	0	0	0	0	0	0	0	0	0	0	0	0	0	0	0	0	0	0	0	0	0	0	0	0	0	0	0	0	0	0
	DFRG	1.34756e-05	0	0	0	0	0	0	0	0	0	0.000271414	0	0	0	0	0	0	0	0	0	0	0	0	0	0	0	0	0	0	0	0	0	0	0	0	0	0	0	0	0.000162222	0	0	0	0	0	0	0	0
	AAC(6')-IB8	1.34577e-05	0	0	0	0	0	0	0	0	0	0	0	0	0	0	0	0	0	0	0	0	0	0	0	6.11701e-05	0	0	0	0	0	0.00028778	0	0	0	0	0	0	0	0	0.000118963	0	0	0	0	0	0	0	5.27557e-05
	APMA	1.19426e-05	0	0	0	0	0	0	0	0	0	0	0	0	0	0	0	0	0	0	0	0	0	0	0	0.000753464	0	0	0	0	0	0	0	0	0	0	0	0	0	0	0	0	0	0	0	0	0	0	0
	DFRA16	1.18946e-05	0	0	0	0	0	0	0	0	0	0	0	0	0	0	0	0	0	0	0	0	0	0	0	0	0	0	0	0	0	0	0	0	0	0	0	0	0	0	0	0	0	0	0	0	0	0	0
	CHLORAMPHENICOL_AND_FLORFENICOL_RESISTANCE	1.18692e-05	0	0	0	0	0.000113063	0	0	4.21135e-05	0	0	0	0	0.000117778	0	0	0	0	0	4.01438e-05	0	0	8.38123e-05	0	0	0	0	0	0	0	0	6.08124e-05	0	7.26693e-05	0	0	0	0	0	0	3.45701e-05	0	0	0	0	0	0	0
	QNRB55	1.1603e-05	0	0	0	0	0	0	0	0	0	0	0	0	0	0	0	0	0	0	0	0	0.000114133	0	0	0	0	0	0	0	0	0	0	0	0	0	0	0	0	0	0	0	0	0	0	0	0	0	0
	QNRD1	1.15565e-05	0	0	0.000154266	0	0	0	0	0	0	0	0	0	0.000189326	0	0	0	0	0	0	0	0	0	0	0	0	0	0	0	0	0	0	0	0	0	5.21018e-05	0	0	0	0	0	0	0	0	0	0	0	0
	QNRB31	1.13262e-05	0	0	0	0	0	0	0	0	0	0.000148617	0	0	0	0	0	0	0	0	0	0	0	0	0	0	0	0	0	0	0	0	0	0	0	0	0	0	0	0	0	0	0	0	0	0	0	0	0
	QNRB33	1.11647e-05	0	0	0	0	0	0	0	0	0	0	0	0	0	0	0	0	0	0	0	0	0	0	0	0	0	0	0	0	0	0	0	0	0	0	0	0	0	0	0	0	0	0	0	0	0	0	0
	QNRB71	1.1119e-05	0	0	0	0	0	0	0	0	0	0	0	0	0	0	0	0	0	0	0	0	0	0	0	0	0	0	0	0	0	0	0	0	0	0	0	0	0	0	0	0	0	0	0	0	0	0	0
	DFRA25	1.08957e-05	0	0	0	0	0	0	0	0	0	0	0	0	0	0	0	0	0	0	0	0	0	0	0	0	0	0	0	0	0	0	0	0	0	0	0	0	0	0	0	0.00031295	0	0	0	0	0	0	0
	QNRS7	9.57533e-06	0	0	0	5.25946e-05	0	0	0	0	0	0	0	0	0	0	0	0	0	0	0	0	0	0	0	0	0	0	0	0	0	0	0	0	0	0	0	0	0	0	0	5.4551e-05	0	0	0	0	0	0	0
	MPHB	9.23369e-06	0	0	0	0	0	0	0	0	0	0	0	0	0	0	0	0	0	0	9.2371e-05	0	0	0	0	0	0	0	0	0	0	0	0	0	0	0	0	0	0	0	0	0	0	0	0	0	0	0	0
	MUXB	9.06386e-06	0	4.86228e-05	1.58259e-05	7.69505e-05	3.72902e-05	0	0	0.000111118	0.000173156	0	1.29264e-05	0	0	0	0	0	0.000115409	0	0	1.33073e-05	0	0	0	0	4.89727e-05	0	0	0	0	0	0	0	0	0	0	2.56746e-05	1.20555e-05	0	7.69893e-05	0	0	0	0	0	0	0	0
	VANB	8.95059e-06	0	0	0	0	0	0	3.9483e-05	0	3.77196e-05	0	0	0	0	0	0	0.000286258	0	0	0	0	0	0	0	8.0487e-05	0	0	0	0	0	0	0	0	0	0	0	0	0	0.000101518	3.91325e-05	0	0	0	0	4.19948e-05	0	0	0
	CMEB	8.8537e-06	0	0	4.76147e-05	5.51232e-05	1.24659e-05	0	2.59677e-05	0	1.24039e-05	0	0	0	3.89574e-05	0	0	0	0	0	2.65567e-05	0	0	0	0	0	0	1.09892e-05	0	0	0	0	0	0	1.20184e-05	0	0	0	0	0	6.43428e-05	0	9.11121e-06	0	0	1.38098e-05	0	1.57118e-05	2.2827e-05
	FOSB	8.57821e-06	0	0	0	0	9.32702e-05	0	9.71453e-05	0	0	0	0	0	0	0	0	0	0	0	0	0	0	0	0	0	0	0	0	0	0	0	0	0	0	0	0	0	0	0	0	0	0	0	0	0	0	0	0
	OKP-B-12	8.5663e-06	0	0	0	0	0	0	0.000154029	0	0	0	0	0	0	0	0	0	0	0	0	0	0	0	0	0	0	0	0	0	0	8.20665e-05	3.97708e-05	0	0	0	0	0	0	0	0	0	0	0	0	0	0	0	0
	MARR	8.47777e-06	0	0.000114997	0	0	0	0	0	0	0	0	0	0	0.000183745	0	0	0	0	0	0	0	0	0	0	0	0	0	0	0	0	0	0	0	0	0	0	0	0.000171073	0	0	0	0	0	0	0	0	0	0
	VATI	8.02073e-06	0	0	0	0	0	0	0	0	0	0	0	0	0	0.000127664	0	0	0	0	0	0	0	0	0	6.55394e-05	0	0	6.09486e-05	0	0	0	0	0	0	0	0	0	0	0	0	0	0	0	0	0	0	0	0
	OPRA	7.44589e-06	0	0	0	0	0	0	0	0	0	0	0	0	0	0	0	0	0	0	0	0	0	0	0	0	0	0	0	0	0	0	0	0	0	0	0	0	0	0	0	0	0	0	0	0	0	0	0
	VATG	7.15689e-06	0	0	0	0	0	0	0	0	0	0	0	0	0	0	0	0	0	0	0	0	0	0	0	0	0	0	0	0	0	0	0	0	0.000752262	0	0	0	0	0	0	0	0	0	0	0	0	0	0.000164861
	QNRB62	7.04065e-06	0	0	0	0	0	0	0	0	0	0	0	0	0	0	0	0	0	0	0	0	0	0	0	0	0	0	0	0	0	0	0	0	0	0	0	0	0	0	0	0	0	0	0	0	0	0	0
	YKKC	6.94559e-06	0	0	0	0	0	0	0	0	0	0	0	0	0	0	0	0	0	0	0	0	0	0	0	0	0	0	0	0	0	0	0	0	0	0	0	0	0	0	0	0	0	0	0	0	0	0	0
	DFRA22	6.54765e-06	0	0	0	0	0	0	0	0	0	0	0	0	0	0	0	0	0	0	0	0	0	0	0	0	0	0	0	0	0	0	0	0	0	0	0	0	0	0	0	0	0	0	0	0	0	0	0
	QNRB14	6.54125e-06	0	0	0	0	0	0	0	0	0	0	0	0	0	0	0	0	0	0	0	0	0	0	0	0	0	0	0	0	0	0	0	0	0	0	0	0	0	0	0	0	0	0	0	0	0	0	0
	VANC	6.37072e-06	0	0	0	0	0	0.000263754	0	0	0	0	0	0	0	0	0	0	0	0	0	0	0	0	0	8.0019e-05	0	0	0	0	0	0	3.04062e-05	0	0	0	0	0	0	0	0	0	0	0	0	0	0	0	0
	ADEJ	6.33072e-06	5.91783e-05	1.59778e-05	3.12031e-05	2.16742e-05	1.22538e-05	8.57574e-05	1.27629e-05	0	0	5.29103e-05	0	0	0	0	0	0	0	0	3.91573e-05	0	0	0	0	0	0	0	0	0	0	0	0	2.11342e-05	0	0	0	1.26553e-05	0	0	0	1.12402e-05	0	0	0	0	0	1.54445e-05	0
	VANE	6.2928e-06	0	0	0	0	0	0.000201476	0	0	0	0	0	0	0	0	0	0	0	0	0	0	0	0	0	0	0	0	0	0	0	0	0	0	0	0	0	0	0	0	0	0	0	0	0	0	0	8.46649e-05	0
	VATE	6.27329e-06	0	0	0	0	0	0.000242273	0	0	0	0	0	0	0	0	0	0	0	0	0	0	0	0	0	0	0	0	0	0	0	0	0	0	0	0	0	0	0	0	0	0	0	0	0	0	0	0	0
	AAD(9)	6.10106e-06	0	0	0	0	0	0	5.19354e-05	0	0	0	0	0	0	0	0	0	0	0	0	0	0	0	0	0	0	0	0	0	0	0	0	0	0	0	0	0	0	0	0.00036032	0	0	0	0	0	0	0	0
	OKP-A	6.02033e-06	0	0	0	0	0	0	0	0	0	0	0	0	0	0	0	0	0	0	0	0	0	0	0	0	0	0	0	0	0	3.77334e-05	0	0	0	0	0	4.68158e-05	0	0	4.67948e-05	4.15808e-05	0	0	0	0	0	0	8.30072e-05
	VANZ	6.01741e-06	0	0	0	0	8.05252e-05	0	0	0	0	0	0	0	0	0	0	0	0	0	0	0	0	0	0	0	0	0	0	0	0	0	0	0	0	0	0	0	0	7.18822e-05	0	0	0	0	0.000128274	0	0	0	0
	APH(4)-I	5.85123e-06	0	0	0	0	0	0	0	0	0	0	0	0	0	0	0	0	0	0	0	0	0	0	0	0	0	0	0	0	0	0	0	0	0	0	0	0	0	0	0	0	0	0	0	0	0	0	0
	AAC(3)-VI	5.83429e-06	0	0	0	0	0	0	0	0	0	0	0	0	0	0	0	0	0	0	0	0	0	0	0	0	0	0	0	0	0	0	0	0	0	0	0	0	0	0	0	0	0	0	0	0	0	0	0
	LNUG	5.78716e-06	0	0	0	0	0	0	0	0	0	0	0	0	0	0	0	0	0	0	0	0	0	0	0	0	0	0	0	0	0	0	0	0	0	0	4.17595e-05	0	0	0	0.000100249	0	0	0	0	0	0	0	8.89141e-05
	MEPR	5.75754e-06	0	0	0	0	0	0	9.71453e-05	0	0	0	0	0	0	0	0	0	0	0	0	0	0	0	0	0	0	0	0	0	0	0	0	0	0	0	0	0	0.000361838	0	0	0	0	0	0	0	0	0	0
	MEPA	5.74428e-06	0	8.01163e-05	0	0	0	0	0	0	0	0	0	0	0	0	0	0	0	0	0	0	0	0	0	0	0	0	0	0	0	0	0	0	0	0	0	0	5.95918e-05	5.48485e-05	0	0	0	0	0	0	0	0	5.6256e-05
	MDSC	5.73683e-06	0	0	0	0	0	0	0	0	0	0	0	0	0	0	0	0	0	0	0	0	0	0	0	0	0	0	0	0	0	0	0	0	0	0	0	0	0	0	0	0	0	0	0	0	0	0	0
	QNRB28	5.70874e-06	0	0	0	0	0	0	0	0	0	0	0	0	0	0	0	0	0	0	0	0	5.70663e-05	0	0	0	0	0	0	0	0	0	0	0	0	0	0	0	0	0	0	0	0	0	0	0	0	0	0
	AAC(3)-IV	5.68716e-06	0	0	0	0	0	0	0	0	0	0	0	0	0	0	0	0	0	0	0	0	0	0	0	0	0	0	0	0	0	0	0	0	0	0	0	0	0	0	0	0	0	0	0	0	0	0	0
	TETG	5.67926e-06	0	0	0	0	0	0	0	0	0	0	0	0	0	0	0	0.000107307	0	0	0	0	0	0	0	0	0	0	0	0	0	0	0	0	0	0	0	0	0	0	0	0	0	0	0	0	0	0	0
	QNRS5	5.55393e-06	0	0	0	0	0	0	0	0	0	0	0	0	0	0	0	0	0	0	0	0	0	0	0	0	0	0	0	0	0	0	0	0	0	0	0	0	0	0	0	0.000109102	0	0	0	0	0	0	0
	CCRA	5.16054e-06	0	0	0	0	0	0	0	0	0	0	0	0	0	0	0	0	0	0	0	0	0	0	0	0	0	0	0	0	0	0	0	4.48996e-05	0	0	0	0	0	0	0	0	0	0	0	0	0	0	0
	MEXQ	4.95271e-06	0	0	0	0	0	0	0	0	0	0	0	0	0	0	0	0	0	0	0	0	0	0	0	0	0	0	0	0	0	0	0	0	0	1.01709e-05	0	0	0	0	0	0	0	0	0	0	0	0	0
	NORA	4.78739e-06	0	4.35684e-05	0	0	0	0	0	0	0	0	0	0	0	0	0	0	0	0	3.55914e-05	0	0	0	0	0	0	0	0	0	0	2.78138e-05	0	0	0	0	0	0	0.000162034	2.98274e-05	0	0	0	0	0	0	2.97121e-05	0	0
	YKKD	4.70949e-06	0	0	0	0	0.000249318	0	0	0	0	0	0	0	0	0	0	0	0	0	0	0	0	0	0	0	0	0	0	0	0	0	0	0	0	0	0	0	0	0	0	0	0	0	0	0	0	0	0
	BACILLUS_SUBTILIS_MPRF	3.93591e-06	0	0	0	0	3.0291e-05	7.57104e-05	0	0	0	0	0	0	0	1.56597e-05	0	0	0	0	0	0	0	0	0	0	0	0	0	0	0	0	0	0	0	0	0	0	0	0	0	0	0	0	0	0	0	0	0
	RBPA	3.82375e-06	0	0	0	0	0	0	0	0	0	0	0	0	0	0	0	0	0	0	0	0	0	0	0	0	0	0	0	0	0	0	0	0	0.000109641	0	0	0	0	0	0	0	0	0	0	0	0	0	0
	DFRC	3.56594e-06	0	0	0	0	0	0	0	0	0	0	0	0	0	0	0	0	0	0	0	0	0	0	0	0	0	0	0	0	0	0	0	6.94409e-05	0	0	0	0	0	0	0	0	0	0	0	0	0	0	0
	VANT	3.37984e-06	0	0	0	0	0	0	0	0	0	0	0	0	0	0	0	0	0	0	0	0	0	0	0	1.96058e-05	0	0	0	0	0	0	1.48999e-05	0	0	0	0	0	0	0	0	0	0	0	0	0	0	0	0
	LMRB	3.37271e-06	0	0	0	0	9.29359e-05	0.000139372	0	0	0	0	0	0	0	0	0	0	0	0	0	0	0	0	0	0	0	0	0	0	0	0	0	0	0	0	0	0	0	0	0	0	0	0	0	0	0	0	0
	ERM(39)	3.36923e-06	0	0	0	0	0	0	0	0	0	0	0	0	0	0	0	0	0	0	0	0	0	0	0	0	0	0	0	0	0	0	0	0	0	0	0	0	0	0	0	0	0	0	0	0	0	0	4.82521e-05
	AADK	3.36155e-06	0	0	0	0	0.000182599	4.56395e-05	0	0	0	0	0	0	0	0	0	0	0	0	0	0	0	0	0	0	0	0	0	0	0	0	0	0	0	0	0	0	0	0	0	0	0	0	0	0	0	0	0
	MCR-1	3.34974e-06	0	0	0	0	0	0	0	0	0	0	0	0	0	0	0	0	0	0	0	0	0	0	0	0	0	0	0	0	0	0	0	0	0	0	0	7.42476e-05	0	0	0	0	0	0	7.63481e-05	0	0	0	0
	ARLS	3.32035e-06	0	0	0	0	0	0	0	0	0	2.48244e-05	0	0	0	0	0	0	0	0	0	0	0	0	0	0	0	0	0	0	0	0	0	0	0	0	0	0	0	0	0	0	0	0	0	0	0	0	0
	FOSA4	3.27808e-06	0	0	0	0	0	0	0	0	0	0	0	0	0	0	0	0	0	0	0	0	0	0	0	0	0	0	0	0	9.35961e-05	0	0	0	0	0.000155216	0	0	0	0	0	0	0	0	0	0	0	0	0
	DFRA13	3.25533e-06	0	0	0	0	0	0	0	0	0	0	0	0	0	0	0	0	0	0	0	0	0	0	0	0	0	0	0	0	0	0	0	0	0	0	0	0	0	0	0	0	0	0	0	0	0	0	0
	BLT	3.22891e-06	0	0	0	0	6.48228e-05	3.24041e-05	0	0	0	0	0	0	0	0	0	0	0	0	0	0	0	0	0	0	0	0	0	0	0	0	0	0	0	0	0	0	0	0	0	0	0	0	0	0	0	0	0
	VATF	3.05499e-06	0	0	0	0	0	0	0	0	0	0	6.10055e-05	0	0	0	0	0	0	0	0	0	0	0	0	0	0	0	0	0	0	0	0	0	0	0	5.04515e-05	0	0	0	0	0	0	0	0	0	0	0	0
	VANM	2.94748e-06	0	0	0	0	0	0	0	0	0	0	0	0	0	0	0	6.92363e-05	0	0	0	0	0	0	0	0	0	0	0	0	0	0	0	0	0	0	0	0	0	0	0	0	0	0	0	0	0	0	0
	FUSC	2.92516e-06	0	0	0	0	0	0	0	0	0	0	0	0	0	0	0	0	0	0	0	0	0	0	0	0	0	0	0	0	0	0	0	0	0	0	0	0	0	0	0	0	0	0	0	0	0	0	0
	SDEY	2.83931e-06	0	0	0	0	0	0	0	0	0	0	0	0	0	0	0	0	0	0	0	0	0	0	0	0	0	0	1.21781e-05	0	0	0	9.95217e-06	0	0	5.0951e-05	0	0	0	0	0	1.1315e-05	0	0	3.93e-05	0	0	0	1.1294e-05
	CDEA	2.72173e-06	0	0	0	0	0	0	0.000489912	0	0	0	0	0	0	0	0	0	0	0	0	0	0	0	0	0	0	0	0	0	0	0	0	0	0	0	0	0	0	0	0	0	0	0	0	0	0	0	0
	TWO-COMPONENT_SYSTEM_RESPONSE_REGULATOR_EVGA	2.72044e-06	0	0	0	0	0	0	0	0	0	0	0	0	0	0	0	0	0	0	0	0	0	0	0	0	0	0	0	0	0	0	0	0	0	0	0	0	0	0	0	0	0	0	0	0	0	0	0
	LSAA	2.64016e-06	0	0	0	0	0	0	0	0	0	0	0	0	0	0	0	0	0	0	0	0	0	0	0	2.76371e-05	0	0	0	0	0	0	0	0	0	0.000322588	0	0	0	0	0	0	0	0	0	0	0	0	0
	TET(K)	2.33201e-06	0	0	0	0	0	0	0	0	0	0	0	0	0	0	0	0	0	0	0	0	0	0	0	0	0	0	2.7885e-05	0	0	0	2.27881e-05	0	0	0	0	0	0	2.52136e-05	0	0	0	0	0	0	0	0	0
	LNUF	2.33185e-06	0	0	0	0	0	0	0	0	0	4.10103e-05	0	0	0	0	0	0	0	0	0	0	0	0	0	0	0	0	0	0	0	0	0	0	0	0	0	0	0	0	0	0	0	0	0	0	0	0	0
	ANT(3'')-IH-AAC(6')-IID	2.31507e-06	0	0	0	0	0	0	0	0	0	2.4181e-05	0	0	0	0	0	0	0	0	0	0	0	0	0	5.94526e-05	0	0	0	0	0	0	0	0	0	0	0	0	0	0	0	0	0	0	0	0	0	0	0
	QNRB23	2.30948e-06	0	0	0	0	0	0	0	0	0	0	0	0	0	0	0	0	0	0	0	0	0	0	0	0	0	0	0	0	0	0	0	0	0	0	0	0	0	0	0	0	0	0	0	0	0	0	0
	RPHB	2.27241e-06	0	0	0	0	0	1.46625e-05	0	0	0	0	0	0	0	1.51637e-05	0	0	0	0	0	0	0	0	0	0	0	0	0	0	0	0	0	0	0	0	1.26129e-05	0	0	0	0	0	0	0	0	0	0	0	0
	AADA9	2.10754e-06	0	0	0	0	0	0	0	0	0	7.48884e-05	0	0	0	0	0	0	0	0	0	0	0	0	0	0	0	0	0	0	0	0	0	0	0	0	0	0	0	3.87058e-05	0	0	0	0	0	0	0	0	0
	BMR	2.07001e-06	0	0	0	0	9.99837e-05	6.66407e-05	0	0	0	0	0	0	0	0	0	0	0	0	0	0	0	0	0	0	0	0	0	0	0	0	0	0	0	0	0	0	0	0	0	0	0	0	0	0	0	0	0
	MUXC	1.98169e-06	0	0	1.59329e-05	0	0	0	0	0	3.73555e-05	0	2.60274e-05	0	0	0	0	0	1.45236e-05	0	5.33184e-05	0	0	0	0	0	1.23259e-05	0	0	2.35789e-05	0	0	0	0	0	0	0	0	0	0	0	0	0	0	0	0	0	0	0
	ADEF	1.89536e-06	0	0	0	0.000140749	0	0	0	0	2.43628e-05	0	0	0	0	0	0	0	0	0	0	0	0	0	0	0	0	0	0	0	2.43933e-05	0	0	0	0	5.05661e-05	0	0	0	0	0	0	0	0	0	0	0	0	0
	FMTC	1.88419e-06	3.72683e-05	0	0	0	0	0	0	0	0	0	0	0	1.60777e-05	0	0	0	0	0	0	0	1.45383e-05	0	0	0	0	0	0	0	0	0	0	0	0	0	0	0	2.99378e-05	0	0	0	0	0	0	0	0	0	0
	QNRB42	1.72001e-06	0	0	0	0	0	0	0	0	0	0	0	0	0	0	0	0	0	0	0	0	0	0	0	0	0	0	0	0	0	0	0	0	0	0	0	0	0	0	0	0	0	0	0	0	0	0	0
	FARA	1.53817e-06	0	4.40222e-05	0	0	0	0	0	0	0	0	0	0	0	0	0	0	0	0	0	0	0	0	0	0	0	0	0	0	0	0	0	0	0	0	0	0	0	0	0	0	0	3.18416e-05	0	0	0	0	0
	OXY	1.53502e-06	0	0	0	0	0	0	0	0	0	0	0	0	0	0	0	0	0	0	0	0	0	0	0	9.4593e-05	0	0	0	0	0	0	0	0	0	0	0	0	0	0	0	0	0	0	0	0	0	0	0
	ERM(33)	1.51471e-06	0	0	0	0	0	0	0	0	0	0	0	0	0	0.00016549	0	0	0	0	0	0	0	0	0	0	0	0	0	0	0	0	0	0	0	0	0	0	0	0	0	0	0	0	0	0	0	0	0
	BPEF	1.4651e-06	0	0	0	1.08064e-05	0	0	0	0	0	0	0	0	0	0	0	0	0	0	0	0	0	0	0	0	0	0	0	0	0	0	0	0	0	2.01883e-05	0	0	0	0	0	0	0	0	0	0	0	0	2.23752e-05
	QNRB40	1.43113e-06	0	0	0	0	0	0	0	0	0	0	0	0	0	0	0	0	0	0	0	0	0	0	0	0	0	0	0	0	0	0	0	0	0	0	0	0	0	0	0	0	0	0	0	0	0	0	0
	DFRA21	1.39772e-06	0	0	0	0	0	0	0	0	0	0	0	0	0	0	0	0	0	0	0	0	0	0	0	0	0	0	0	0	0	0	0	0	0	0	0	0	0	0	0	0	0	0	0	0	0	0	0
	DFRA10	1.33096e-06	0	0	0	0	0	0	0	0	0	0	0	0	0	0	0	0	0	0	0	0	0	0	0	0	0	0	0	0	0	0	0	0	0	0	0	0	0	0	0	0	0	0	0	0	0	0	0
	RMTD	1.30697e-06	0	0	0	0	0	0	0	5.8652e-05	0	0	0	0	0	0	0	0	0	0	0	0	0	0	0	0	0	0	0	0	0	0	0	0	0	0	0	0	0	0	0	0	0	0	0	0	0	0	0
	LISTERIA_MONOCYTOGENES_MPRF	1.30109e-06	0	0	0	0	0	0	0	0	0	0	0	0	0	0	0	0	0	0	0	0	0	0	0	0	0	0	0	0	0	0	0	0	0	0	0	0	0	0	0	0	0	0	0	0	0	0	0
	TETJ	1.2887e-06	0	0	0	0	0	0	0	0	0	0	0	0	0	0	0	0	0	0	0	0	0	0	0	0	0	0	0	0	0	0	0	0	0	0	0	0	0	0	0	0	0	0	0	0	0	0	0
	ERM(38)	1.26953e-06	0	0	0	0	0	0	0	0	0	0	0	0	0	0	0	0	0	0	0	0	0	0	0	0	0	0	0	0	0	0	0	0	0	0	0	0	0	6.13954e-05	0	0	0	0	0	0	0	0	0
	MDSA	1.228e-06	0	0	0	0	0	0	0	0	0	0	0	0	0	0	0	0	0	0	0	0	0	0	0	0	0	0	0	0	0	0	0	0	0	0	0	0	0	0	0	0	0	0	0	0	0	0	0
	QNRB16	1.2095e-06	0	0	0	0	0	0	0	0	0	0	0	0	0	0	0	0	0	0	0	0	0	0	0	0	0	0	0	0	0	0	0	0	0	0	0	0	0	0	0	0	0	0	0	0	0	0	0
	STREPTOCOCCUS_AGALACTIAE_MPRF	1.20359e-06	0	0	0	0	0	0	0	0	0	0	0	0	0	0	0	0	0	0	0	0	0	0	0	0	0	0	0	0	0	0	0	0	0	0	0	0	0	0	0	0	0	0	0	0	0	0	0
	QNRB56	1.1831e-06	0	0	0	0	0	0	0	0	0	0	0	0	0	0	0	0	0	0	0	0	0	0	0	0	0	0	0	0	0	0	0	0	0	0	0	0	0	0	0	0	0	0	0	0	0	0	0
	MEXC	1.18293e-06	0	0	0	0	0	0	0	0	0	0	0	0	0	0	0	0	0	0	0	0	0	0	0	0	0	0	0	0	0	0	0	0	0	0	0	0	0	0	6.91644e-05	0	0	0	0	0	0	0	0
	VATC	1.1479e-06	0	0	0	0	0	0	0	0	0	0	0	0	0	0	0	0	0	0	0	0	0	0	0	0	0	0	0	0	0	0	0	0	0	0	0	0	0	0	0	0	0	0	0	0	0	0	0
	VEB-1	1.09994e-06	0	0	0	0	0	0	0	0	0	0	0	0	0	0	0	0	0	0	0	0	0	0	0	0	0	0	0	0	0	0	0	0	0	0	0	0	0	0	0	0	0	0	0	0	0	0	0
	VANN	1.07222e-06	0	0	0	0	0	0	0	0	0	0	0	0	0	0	0	0	0	0	0	0	0	0	0	0	0	0	0	0	0	0	0	0	0.000109322	0	0	0	0	0	0	0	0	0	0	0	0	0	0
	BLAZ	9.82241e-07	0	0	0	0	0	0	0	0	0	0	0	0	0	0	0	0	0	0	0	0	0	0	0	0	0	0	0	0	0	0	0	0	0	0	0	0	8.94937e-05	0	0	0	0	0	0	0	0	0	0
	QNRB67	9.37079e-07	0	0	0	0	0	0	0	0	0	0	0	0	0	0	0	0	0	0	0	0	0	0	0	0	0	0	0	0	0	0	0	0	0	0	0	0	0	0	0	0	0	0	0	0	0	0	0
	RMTF	9.32242e-07	0	0	0	0	0	0	0	0.000167804	0	0	0	0	0	0	0	0	0	0	0	0	0	0	0	0	0	0	0	0	0	0	0	0	0	0	0	0	0	0	0	0	0	0	0	0	0	0	0
	CEOB	9.07638e-07	0	0	0	1.11642e-05	0	0	0	0	0	0	0	0	0	0	0	0	0	0	0	0	0	0	0	0	0	0	0	0	0	0	0	0	0	5.21417e-05	0	2.60746e-05	0	0	0	0	0	0	0	0	0	0	0
	QNRB68	9.07457e-07	0	0	0	0	0	0	0	0	0	0	0	0	0	0	0	0	0	0	0	0	0	0	0	0	0	0	0	0	0	0	0	0	0	0	0	0	0	0	0	0	0	0	0	0	0	0	0
	TETU	8.66388e-07	0	0	0	0	0	0	0	0	0	0	0	0	0	0	0	0	0	0	0	0	0	0	0	0	0	0	0	0	0	0	0	0	0	0	0	0	0	0	0	0	0	0	0	0	0	0	0
	MEXT	8.58101e-07	0	0	0	0	0	0	0	0	0	7.36566e-05	0	0	0	0	0	0	0	0	0	0	0	0	0	0	0	0	0	0	0	0	0	0	0	0	3.66769e-05	0	0	0	0	0	0	0	0	0	0	0	0
	BRUCELLA_SUIS_MPRF	8.50223e-07	0	0	0	7.81748e-05	0	0	0	0	0	0	0	0	0	0	0	0	0	0	0	0	0	0	0	0	0	0	0	2.77587e-05	0	0	0	0	0	2.43407e-05	0	0	0	0	0	0	0	0	0	0	0	0	0
	QNRB34	8.387e-07	0	0	0	0	0	0	0	0	0	0	0	0	0	0	0	0	0	0	0	0	0	0	0	0	0	0	0	0	0	0	0	0	0	0	0	0	0	0	0	0	0	0	0	0	0	0	0
	OPRM	8.32882e-07	0	0	3.52702e-05	0	0	0	0	0	0	0	0	0	0	0	0	0	0	0	0	0	0	0	0	0	0	0	0	0	0	0	0	0	0	0	0	0	0	0	0	0	0	0	0	0	0	0	0
	MPHD	8.2951e-07	0	0	0	0	0	0	0	0	0	0	0	0	0	0	0	0	0	0	0	0	0	0	0	0	0	0	0	0	0	0	0	0	0	0	0	0	0	0	0	0	0	0	0	0	0	0	0
	NMCR	8.20419e-07	0	0	0	0	0	0	0	0	0	0	0	0	0	0	0	0	0	0	0	0	0	0	0	0	0	0	0	0	0	0	0	0	0	0	0	0	0	0	0	0	0	0	0	0	0	0	0
	TETT	7.51021e-07	0	0	0	0	0	0	0	0	0	0	0	0	0	0	0	0	0	0	0	0	0	0	0	0	0	0	0	0	0	0	0	0	0	0	0	0	0	0	0	0	0	0	0	0	0	0	1.82335e-05
	MVAT	7.39536e-07	0	0	0.000133116	0	0	0	0	0	0	0	0	0	0	0	0	0	0	0	0	0	0	0	0	0	0	0	0	0	0	0	0	0	0	0	0	0	0	0	0	0	0	0	0	0	0	0	0
	QNRB73	7.30894e-07	0	0	0	0	0	0	0	0	0	0	0	0	0	0	0	0	0	0	0	0	0	0	0	0	0	0	0	0	0	0	0	0	0	0	0	0	0	0	0	0	0	0	0	0	0	0	0
	MEXW	7.15402e-07	0	0	0	2.25258e-05	0	0	0	0	0	0	0	0	0	0	0	0	0	0	0	0	0	0	0	0	0	0	0	0	0	0	0	0	0	3.15616e-05	0	0	0	0	0	0	0	0	0	0	0	0	0
	TET(38)	7.10059e-07	0	0	0	0	0	0	0	0	0	0	0	0	3.00116e-05	0	0	0	0	0	0	0	0	0	0	0	0	0	0	0	0	0	0	0	0	0	0	0	0	0	0	0	0	0	0	0	0	0	0
	CFE-1	6.66779e-07	0	0	0	0	0	0	0	0	0	0	0	0	0	0	0	0	0	0	0	0	0	0	0	0	0	0	0	0	0	0	0	0	0	0	0	0	0	0	0	0	0	0	0	0	0	0	0
	QACG	6.65649e-07	0	0	0	0	0	0	0	0	0	0	0	0	0	0	0	0	0	0	0	0	0	0	0	0	0	0	0	0	0	0	0	0	0	0	0	0	0	0	0	0	0	0	0	0	0	0	0
	ARR-8	6.21493e-07	0	0	0	0	0	0	0	0	0	0	0	0	0	0	0	0	0	0	0	0	0	0	0	0	0	0	0	0	0	0	0	0	0	0	0	0	0	0	0	0	0	0	0	0	0	0	0
	QNRB65	6.19168e-07	0	0	0	0	0	0	0	0	0	0	0	0	0	0	0	0	0	0	0	0	0	0	0	0	0	0	0	0	0	0	0	0	0	0	0	0	0	0	0	0	0	0	0	0	0	0	0
	KLUG-1	6.13397e-07	0	0	0	0	0	0	0	0	0	0	0	0	0	0	0	0	0	0	0	0	0	0	0	0	0	0	0	0	0	0	0	0	0	0.000110411	0	0	0	0	0	0	0	0	0	0	0	0	0
	TET(59)	6.03247e-07	0	0	0	0	0	0	0	0	0	0	0	0	0	0	0	0	0	0	0	0	0	0	0	3.44082e-05	0	0	0	0	0	0	0	0	0	0	0	0	0	0	0	0	0	0	0	0	0	0	0
	QNRB43	5.93095e-07	0	0	0	0	0	0	0	0	0	4.9539e-05	0	0	0	0	0	0	0	0	0	0	0	0	0	0	0	0	0	0	0	0	0	0	0	0	0	0	0	0	0	0	0	0	0	0	0	0	0
	QNRB59	5.91549e-07	0	0	0	0	0	0	0	0	0	0	0	0	0	0	0	0	0	0	0	0	0	0	0	0	0	0	0	0	0	0	0	0	0	0	0	0	0	0	0	0	0	0	0	0	0	0	0
	AADD	5.25948e-07	0	0	0	0	0	0	0	0	0	0	0	0	0	0	0	0	0	0	0	0	0	0	0	0	0	0	0	0	0	0	0	0	0	0	0	0	0	0	0	0	0	0	0	0	0	0	0
	MEXN	5.12691e-07	0	0	0	2.21344e-05	0	0	0	0	0	0	0	0	0	0	0	0	0	0	0	0	0	0	0	0	0	0	0	2.35789e-05	0	0	0	0	0	2.06755e-05	0	0	0	0	0	0	0	0	0	0	0	0	0
	DFRK	4.81389e-07	0	0	0	0	0	0	0	0	0	0	0	0	0	0	0	0	0	0	0	0	0	0	0	0	0	0	0	0	0	0	0	0	0	0	0	0	0	0	0	0	0	0	0	0	0	0	0
	MSRA	4.52238e-07	0	0	0	0	0	0	0	0	0	0	0	0	0	0	0	0	0	0	0	0	0	0	0	0	0	0	0	0	0	0	0	0	0	0	0	0	0	0	0	0	0	0	0	0	0	0	0
	OTRA	4.43493e-07	0	0	0	0	0	0	0	0	0	0	0	0	0	0	0	0	0	0	0	0	0	0	0	0	0	0	0	0	0	0	0	0	0	0	1.68172e-05	0	0	0	0	0	0	0	0	0	0	0	0
	MTRD	4.32937e-07	0	0	0	0	0	0	0	0	0	0	0	0	0	0	0	0	0	0	0	0	0	0	0	0	0	0	0	0	0	0	0	0	0	0	0	0	0	0	0	0	0	0	0	0	0	0	0
	QNRB25	4.32736e-07	0	0	0	0	0	0	0	0	0	0	0	0	0	0	0	0	0	0	0	0	0	0	0	0	0	0	0	0	0	0	0	0	0	0	0	0	0	0	0	0	0	0	0	0	0	0	0
	ERM(42)	4.32322e-07	0	0	0	0	0	0	0	0	0	0	0	0	0	0	0	0	0	0	0	0	0	0	0	0	0	0	0	0	0	0	0	0	0	0	0	0	0	0	0	0	0	0	0	0	0	0	0
	MCR-3	4.25254e-07	0	0	0	0	0	0	0	0	0	0	0	0	0	0	0	0	0	0	0	0	0	0	0	0	0	0	0	0	0	0	0	0	0	0	0	0	0	0	0	0	0	0	0	0	0	0	0
	QNRB54	4.22295e-07	0	0	0	0	0	0	0	0	0	0	0	0	0	0	0	0	0	0	0	0	0	0	0	0	0	0	0	0	0	0	0	0	0	0	0	0	0	0	0	0	0	0	0	0	0	0	0
	QNRB38	4.22295e-07	0	0	0	0	0	0	0	0	0	0	0	0	0	0	0	0	0	0	0	0	0	0	0	0	0	0	0	0	0	0	0	0	0	0	0	0	0	0	0	0	0	0	0	0	0	0	0
	VANXI	3.96472e-07	0	0	0	0	0	0	0	0	0	0	0	0	0	0	0	0	0	0	0	0	0	7.1365e-05	0	0	0	0	0	0	0	0	0	0	0	0	0	0	0	0	0	0	0	0	0	0	0	0	0
	RIFAMPIN_MONOOXYGENASE	3.90708e-07	0	0	0	0	0	0	0	0	0	0	0	0	0	0	0	0	0	0	0	0	0	0	0	0	0	0	2.67766e-05	0	0	0	0	0	0	0	0	0	0	0	0	0	0	0	0	0	0	0	0
	CATB10	3.88761e-07	0	0	0	0	0	0	0	0	0	0	0	0	0	0	0	0	0	0	0	0	0	0	0	0	0	0	0	0	0	0	0	0	0	0	0	0	0	0	0	0	0	0	0	0	0	0	0
	VANXYL	3.66652e-07	0	0	0	0	0	0	0	0	0	0	0	0	0	0	0	0	0	0	0	0	0	0	0	0	0	0	0	0	0	0	0	0	0	0	0	0	0	0	0	0	0	0	0	0	0	0	0
	TET43	3.32952e-07	0	0	0	0	0	0	0	0	0	0	0	0	0	0	0	0	0	0	0	0	0	0	0	0	0	0	0	0	0	0	0	0	0	0	0	0	0	0	0	0	0	0	0	0	0	0	0
	TRIC	3.31577e-07	0	0	0	0	0	0	0	0	0	0	0	0	0	0	0	0	0	0	0	0	0	0	0	0	0	0	0	0	0	0	0	0	0	0	0	0	0	0	0	0	0	0	0	0	0	0	0
	LRFA	3.13293e-07	0	0	0	0	0	0	0	0	0	0	0	0	0	0	0	0	0	0	0	0	0	0	0	0	0	0	0	0	0	0	0	0	0	0	0	0	0	0	0	0	0	0	0	0	0	0	0
	VGAA	3.11895e-07	0	0	0	0	0	0	0	0	0	0	0	0	0	0	0	0	0	0	0	0	0	0	0	0	0	0	0	0	0	0	0	0	0	0	0	0	0	0	0	0	0	0	0	0	0	0	0
	ANT(4')-IA	3.0465e-07	0	0	0	0	0	0	0	0	0	0	0	0	0	0	0	0	0	0	0	0	0	0	0	0	0	0	0	0	0	0	0	0	0	0	0	0	0	0	0	0	0	0	0	0	0	0	0
	QNRS3	3.04457e-07	0	0	0	0	0	0	0	0	0	0	0	0	0	0	0	0	0	0	0	0	0	0	0	0	0	0	0	0	0	0	0	0	0	0	0	0	0	0	0	5.48023e-05	0	0	0	0	0	0	0
	CAZ	3.02204e-07	0	0	0	0	0	0	0	0	0	0	0	0	0	0	0	0	0	0	0	0	0	0	0	0	0	0	0	0	0	0	0	0	0	0	0	0	0	0	0	0	0	0	0	0	0	0	0
	QNRB74	2.82738e-07	0	0	0	0	0	0	0	0	0	0	0	0	0	0	0	0	0	0	0	0	0	0	0	0	0	0	0	0	0	0	0	0	0	0	0	0	0	0	0	0	0	0	0	0	0	0	0
	SMEC	2.78351e-07	0	0	0	0	0	0	0	0	0	0	0	0	0	0	0	0	0	0	0	0	0	0	0	0	0	0	0	0	0	0	0	0	0	0	0	0	0	0	0	0	0	0	0	0	0	0	0
	BLEO	2.76866e-07	0	0	0	0	0	0	0	0	0	0	0	0	0	0	0	0	0	0	0	0	0	0	0	0	0	0	0	0	0	0	0	0	0	0	0	0	0	0	0	0	0	0	0	0	0	0	0
	FARB	2.65334e-07	0	0	0	0	0	0	0	0	0	0	0	0	0	0	0	0	0	0	0	0	0	0	0	0	0	0	0	0	0	0	0	0	0	0	0	0	0	0	0	0	0	0	0	0	0	0	0
	ABCA	2.57294e-07	0	0	0	0	0	0	0	0	0	0	0	0	0	9.2319e-06	0	0	0	0	0	0	0	0	0	0	0	0	0	0	0	0	0	0	0	0	0	0	0	0	0	0	0	0	0	0	0	0	0
	FUSB	2.47148e-07	0	0	0	0	0	0	0	0	0	0	0	0	0	0	0	0	0	0	0	0	0	0	0	0	0	0	0	0	0	0	0	0	0	0	0	0	0	0	0	0	4.44867e-05	0	0	0	0	0	0
	QEPA1	2.19663e-07	0	0	0	0	0	0	0	0	0	0	0	0	0	0	0	0	0	0	0	0	0	0	0	0	0	0	0	0	0	0	0	0	0	0	0	0	0	0	0	0	0	0	0	0	0	0	0
	MPHC	2.18745e-07	0	0	0	0	0	0	0	0	0	0	0	0	0	0	0	0	0	0	0	0	0	0	0	0	0	0	0	0	0	0	0	0	0	0	0	0	0	0	0	0	0	0	0	0	0	0	0
	MECR1	2.17148e-07	0	0	0	0	0	0	0	0	0	0	0	0	0	0	0	0	0	0	0	0	0	0	0	0	0	0	0	0	0	0	0	0	0	0	0	0	0	0	0	0	0	0	0	0	0	0	0
	CARB	2.0854e-07	0	0	0	0	0	0	0	0	0	0	0	0	0	0	0	0	0	0	0	0	0	0	0	0	0	0	0	0	0	0	0	0	0	0	0	0	0	0	0	0	0	0	0	0	0	0	0
	BACILLUS_CLUSTER_A_INTRINSIC_MPH	2.04433e-07	0	0	0	0	0	0	0	0	0	0	0	0	0	0	0	0	0	0	0	0	0	0	0	0	0	0	0	0	0	0	0	0	0	0	3.6798e-05	0	0	0	0	0	0	0	0	0	0	0	0
	MCR-5	1.31019e-07	0	0	0	0	0	0	0	0	2.35833e-05	0	0	0	0	0	0	0	0	0	0	0	0	0	0	0	0	0	0	0	0	0	0	0	0	0	0	0	0	0	0	0	0	0	0	0	0	0	0
	VGAD	1.16709e-07	0	0	0	0	0	0	0	0	0	0	0	0	0	0	0	0	0	0	0	0	0	0	0	0	0	0	0	0	0	0	0	0	0	0	0	0	0	0	0	0	0	0	0	0	0	0	0
	QEPA2	1.09831e-07	0	0	0	0	0	0	0	0	0	0	0	0	0	0	0	0	0	0	0	0	0	0	0	0	0	0	0	0	0	0	0	0	0	0	0	0	0	0	0	0	0	0	0	0	0	0	0
	MECA	8.90711e-08	0	0	0	0	0	0	0	0	0	0	0	0	0	0	0	0	0	0	0	0	0	0	0	0	0	0	0	0	0	0	0	0	0	1.60328e-05	0	0	0	0	0	0	0	0	0	0	0	0	0
	MEXK	7.2704e-08	0	0	0	0	0	0	0	0	0	0	0	0	0	0	0	0	0	0	0	0	0	0	0	0	0	0	0	0	0	0	0	0	0	0	0	0	0	0	0	0	0	0	0	0	0	0	0
	OPRC	6.65957e-08	0	0	0	0	0	0	0	0	0	0	0	0	0	0	0	0	0	0	0	0	0	0	0	0	0	0	0	7.7499e-06	0	0	0	0	0	0	0	0	0	0	0	0	0	0	0	0	0	0	0
[truncated: 133 more columns]

## Sheet: Data set S2
	Data set S2. List of ARGs predicted using ShortBRED. Values are in RPKM.
			PTAST0001	PTAST0003	PTAST0004	PTAST0006	PTAST0011	PTAST0012	PTAST0013	PTAST0017	PTAST0019	PTAST0020	PTAST0021	PTAST0022	PTAST0023	PTAST0024	PTAST0026	PTAST0027	PTAST0030	PTAST0035	PTAST0037	PTAST0040	PTAST0055	PTAST0057	PTAST0058	PTAST0059	PTAST0060	PTAST0061	PTAST0064	PTAST0065	PTAST0067	PTAST0069	PTAST0070	PTAST0071	PTAST0072	PTAST0074	PTAST0076	PTAST0077	PTAST0079	PTAST0082	PTAST0085	PTAST0087	PTAST0088	PTAST0089	PTAST0090	PTAST0093	PTAST0094	PTAST0095	PTAST0096
	ARG	Avg	Pre-trip	Pre-trip	Pre-trip	Pre-trip	Pre-trip	Pre-trip	Pre-trip	Pre-trip	Pre-trip	Pre-trip	Pre-trip	Pre-trip	Pre-trip	Pre-trip	Pre-trip	Pre-trip	Pre-trip	Pre-trip	Pre-trip	Pre-trip	Pre-trip	Pre-trip	Pre-trip	Pre-trip	Pre-trip	Pre-trip	Pre-trip	Pre-trip	Pre-trip	Pre-trip	Pre-trip	Pre-trip	Pre-trip	Pre-trip	Pre-trip	Pre-trip	Pre-trip	Pre-trip	Pre-trip	Pre-trip	Pre-trip	Pre-trip	Pre-trip	Pre-trip	Pre-trip	Pre-trip	Pre-trip
	tet(W)	332.274	91.5049	879.048	294.676	401.068	290.297	97.1314	77.4331	484.008	406.656	153.139	145.232	271.346	180.022	190.116	404.874	297.377	105.916	256.351	182.778	472.912	150.924	284.99	451.708	991.571	202.254	139.733	528.735	60.8242	225.626	95.0717	298.658	244.812	232.788	95.9699	93.3865	225.978	128.906	436.017	372.795	551.994	258.254	620.18	166.54	492.14	567.525	322.463	154.261
	tet(O)	202.047	238.538	157.522	35.98	167.969	105.975	90.2824	204.751	163.54	262.895	530.098	129.736	212.149	156.232	342.422	257.745	100.079	62.957	178.59	329.296	183.727	135.445	375.811	222.832	271.612	129.018	100.074	242.467	187.151	219.604	228.935	67.1539	248.961	215.612	369.115	27.366	64.2413	155.82	186.756	282.783	134.797	226.163	351.325	139.412	210.316	364.431	103.354	359.478
	tet(O_W_32_O)	166.787	111.448	299.675	43.176	212.532	81.3739	140.093	169.385	163.54	189.684	186.516	151.359	102.653	95.8698	199.746	232.686	243.049	124.062	109.758	205.347	180.052	133.51	297.517	315.365	280.914	151.786	138.991	281.575	214.144	116.886	187.6	123.705	178.741	137.042	193.785	183.01	85.0252	123.948	205.812	185.203	217.36	143.644	162.719	82.8934	219.876	220.177	74.07	157.053
	tet(O_W_O)	145.29	19.5523	510.985	183.498	174.825	170.317	52.9242	52.1185	330.559	189.684	88.3497	75.6793	109.496	85.2176	78.4718	211.208	128.673	85.1771	152.546	125.798	382.151	61.9177	144.844	211.502	44.6486	204.911	85.248	148.609	32.3916	138.138	25.4372	169.652	54.2608	25.5811	62.7495	13.683	181.387	84.9927	343.02	238.971	242.635	128.363	395.702	116.804	145.309	220.177	134.36	41.8809
	tet(O_32_O)	122.698	223.679	84.908	112.258	169.34	196.811	93.0843	38.7166	85.9453	259.567	89.3313	201.451	129	161.558	74.1915	23.2686	102.223	96.2872	77.389	139.488	171.968	105.647	147.584	58.9184	111.249	88.7947	154.188	513.483	37.4303	262.462	140.541	151.626	62.2403	99.7663	163.149	182.326	132.639	197.962	34.6832	77.6657	100.761	107.275	105.767	58.779	79.5377	227.01	107.488	217.781
	Bado_rpoB_RIF	121.62	89.9407	49.9459	86.352	0	45.418	68.4901	0	13.9183	0	124.344	10.8113	78.7005	195.29	39.2359	0	10.7227	203.684	264.164	218.297	374.802	321.198	0	18.8841	0	193.527	96.3672	152.52	154.76	67.298	251.193	42.413	162.782	116.942	110.734	167.617	26.4523	74.3686	30.4907	203.126	16.8496	143.644	114.643	101.733	26.7675	254.342	41.3414	90.7419
	ErmB	116.651	112.009	126.113	46.3842	186.571	118.907	64.9566	68.1573	120.248	181.048	147.255	163.738	111.43	59.7766	419.105	103.003	652.681	50.2298	131.319	55.7151	94.3436	89.213	148.432	73.3207	109.798	54.9211	57.1779	73.4637	30.88	107.211	85.0823	40.8932	108.436	145.136	245.043	99.9087	183.403	108.572	110.491	86.9856	263	122.174	72.6749	152.091	84.7574	96.8083	59.6407	111.688
	tet(32)	67.163	93.8511	80.6818	71.96	20.5676	71.9118	46.6978	18.6137	93.9483	63.228	58.8998	64.868	150.557	166.884	39.2359	60.8565	64.3365	48.1436	59.53	44.3994	117.585	30.9588	82.2087	41.545	37.2072	45.5357	51.8901	328.504	32.3916	226.688	76.3117	91.8948	28.7263	36.5444	88.5876	88.9395	30.2312	77.9099	26.6794	31.8628	43.8091	58.069	81.3594	33.9109	45.8872	102.496	65.4572	164.033
	lnuC	65.444	336.755	35.5435	5.93956	8.48822	0	7.38764	2.94471	5.98338	15.5649	0	6.99483	11.6503	0	61.6652	0	62.4453	0	2.40721	9.44809	0.884609	8.30982	8.34722	6.2104	9.2132	1.17453	1.50574	0	21.2897	7.9941	5.53601	207.249	51.5308	309.515	872.171	9.76453	48.8983	0	6.48016	2.85082	58.2962	19.9708	1.78059	46.9091	19.1595	1.82778	7.39778	0
	tet(Q)	56.0699	3.91046	99.8918	82.754	30.8514	45.418	31.1319	111.682	260.968	0	98.1663	86.4907	13.687	49.7103	24.9683	50.1171	135.821	59.2536	174.869	51.7993	11.0236	0	0	86.8669	11.1622	45.5357	7.41287	23.4646	32.3916	42.504	28.6169	17.6721	6.38362	54.8167	0	0	26.4523	49.5791	7.62268	3.98286	50.5489	6.11253	11.0945	18.8394	45.8872	15.1846	99.9084	83.7618
	tet(40)	51.9381	25.7381	57.6478	15.2999	77.2278	29.6208	67.9961	5.76139	56.0145	131.309	52.4777	55.8249	42.82	8.95285	26.6517	21.7464	60.5101	49.2684	51.3064	29.9258	27.456	33.0741	95.7573	60.6004	53.5679	17.7689	90.2988	33.4973	38.6559	27.3264	58.5264	30.2737	40.9119	38.5328	63.2144	91.0176	76.1015	77.5799	107.661	75.7301	93.1356	24.8786	59.8225	40.8187	77.8849	102.851	32.9412	58.3994
	dfrF	50.3987	85.2251	64.6359	46.774	91.7476	44.8614	21.426	38.4319	33.2606	50.8956	166.402	59.2503	23.5498	31.2256	38.1868	31.4811	68.3312	15.0449	34.1422	18.3909	51.9838	44.3895	17.9616	102.53	55.4825	37.7232	55.2695	8.06983	61.9251	31.1488	10.3339	41.8932	45.1547	1.50818	18.3472	0	44.7911	11.5094	53.9192	44.1628	100.503	86.4743	62.216	36.0165	23.3935	81.2824	15.807	34.6954
	AAC6_Ie_APH2_Ia	50.0272	237.235	58.9105	23.9867	59.4175	16.4009	56.0374	38.4684	26.6767	37.7149	250.869	29.2807	39.5404	21.1564	21.4014	136.032	36.785	26.0778	39.6867	4.93327	27.2017	18.0593	30.0127	47.8397	60.7717	13.1548	9.63672	5.64888	33.5913	42.504	33.9163	23.5628	33.4254	3.95898	59.0584	148.233	48.4434	35.4136	42.9411	37.3946	105.591	24.8321	20.6994	85.4054	35.212	25.3077	14.9288	60.4946
	ErmF	40.3562	25.7864	10.5149	109.782	44.0363	86.0955	24.8972	112.665	73.3204	31.5137	47.0165	12.1143	14.0472	10.9325	29.2861	11.6964	104.768	129.576	28.1133	17.7208	1.25708	0	14.13	15.5048	1.27288	7.789	16.2634	52.1778	75.1068	19.0366	1.68684	0	12.0113	60.5172	0	0	1.29278	4.84607	10.431	3.10031	3.45861	0.287909	29.0986	9.02309	52.6308	91.3973	142.456	41.789
	Mef(En2)	24.2123	2.11817	36.447	10.794	6.46884	9.02051	142.169	0	4.52344	30.3998	11.497	5.06477	9.1247	39.0581	17.3886	140.87	23.8605	12.0359	26.1449	8.01656	13.9326	0	1.69637	29.1938	3.21812	8.22173	2.40918	23.7253	9.5975	27.1554	4.13355	5.89069	4.93572	39.8038	0	1.07588	35.2697	16.1132	6.19342	4.31476	0	1.98657	3.20507	29.3895	60.4594	0	21.788	0
	CfxA2	22.7609	23.7235	61.9329	0	0	111.526	108.733	5.48485	0	20.477	0	0	8.30347	12.9247	22.8757	30.0941	9.29304	39.1568	8.06136	9.94054	2.86613	0.670775	11.196	0	11.2862	7.89286	8.0306	20.336	8.10989	0.920921	6.06254	0	0	125.737	1.5995	1.77879	5.24007	29.1572	0	2.76145	29.7902	8.21116	0	0.6531	9.94222	0.329	44.488	11.1915
	CRP	20.3732	0	3.84199	3.598	0	0	0	11.1682	3.47957	0	9.81663	0	10.2653	0	0	0	0	0	0	3.69995	0	11.6096	11.7441	0	40.9279	0	7.41287	0	10.7972	0	190.779	10.6032	3.19181	3.65444	195.631	0	18.8945	3.54136	3.81134	19.9143	57.2888	3.05626	25.8871	3.76788	0	11.3885	0	31.4107
	acrB	18.2375	0	0	0	4.45631	0	0	4.83957	4.52344	0	12.7616	0	13.3449	0	0	0	0	0	0	0	0	0	15.2673	14.7296	4.83693	0	19.2734	5.08399	0	0	70.2704	4.59474	0	4.75078	91.1714	0	0	0	0	41.4217	83.2372	0	43.2684	14.6947	9.94222	0	0	36.2968
	cpxA	18.0824	0	0	0	6.85587	0	0	0	0	0	3.27221	0	10.2653	0	0	0	0	0	0	25.8997	0	11.6096	23.4882	0	18.6036	0	0	23.4646	10.7972	0	79.4914	0	3.19181	0	81.2053	0	18.8945	0	11.434	15.9314	90.988	0	3.69815	0	15.2957	0	0	10.4702
	mdtN	17.3171	0	3.84199	0	0	0	0	3.72275	3.47957	0	3.27221	0	6.84352	0	0	0	0	0	0	7.39991	3.67453	3.86985	19.5735	0	33.4865	0	3.70643	0	7.19813	0	50.8745	0	0	3.65444	88.5876	0	7.5578	3.54136	0	23.8971	87.6181	0	11.0945	0	7.64786	0	0	59.3313
	TEM-126	17.2249	0	0	0	0	0	0	0	0	0	51.0465	0	111.207	0	9.27394	0	0	0	0	0	0	0	20.3564	0	0	0	9.63672	0	9.35756	0	74.4039	0	0	0	0	0	0	0	0	5.17771	100.761	0	0	0	0	0	0	0
	mdtB	15.8529	0	0	0	0	0	0	4.83957	0	0	8.50775	0	4.44829	13.8479	0	0	0	0	0	4.80994	0	5.03081	25.4456	0	9.67386	0	0	0	0	0	62.0033	9.18948	8.29871	0	115.164	4.44698	0	9.20754	4.95474	10.3554	91.999	0	24.038	14.6947	0	0	0	18.1484
	msbA	14.9592	0	15.368	0	0	0	0	0	6.95913	0	13.0888	0	13.687	0	0	0	0	0	0	11.0999	0	3.86985	0	0	18.6036	0	0	3.91076	0	0	149.444	7.06883	0	10.9633	103.352	0	3.7789	0	0	23.8971	33.6993	0	18.4908	7.53577	0	0	0	10.4702
	emrB	14.8451	0	0	0	0	0	0	11.1682	3.47957	0	26.1777	0	3.42176	0	0	0	0	0	0	3.69995	0	3.86985	23.4882	0	3.72072	7.58929	7.41287	3.91076	3.59906	0	50.8745	7.06883	0	0	88.5876	0	11.3367	7.08272	3.81134	15.9314	47.179	0	11.0945	15.0715	7.64786	0	0	31.4107
	mel	14.3939	0	3.84199	1.799	18.8536	13.2469	17.1225	29.782	0	14.975	6.54442	0	6.84352	17.7537	0	144.982	33.9553	0	11.1619	0	3.67453	5.80478	5.87205	73.648	39.0675	7.58929	11.1193	0	0	3.542	6.35931	98.9636	0	20.0994	0	8.55188	0	14.1654	0	0	10.1098	6.11253	3.69815	0	63.0948	0	6.89024	24.4305
	acrD	14.0084	0	0	0	8.91263	0	0	4.83957	0	0	4.25387	0	8.89658	0	0	0	0	0	0	0	0	15.0924	20.3564	0	14.5108	9.86607	4.81836	5.08399	9.35756	0	41.3355	4.59474	0	14.2523	62.3804	0	4.91257	0	0	15.5331	48.19	0	9.6152	0	9.94222	0	0	13.6113
	AcrE	13.9136	0	3.84199	0	0	0	0	0	0	0	6.54442	0	3.42176	0	0	0	0	3.70335	0	3.69995	0	7.73971	19.5735	0	3.72072	0	7.41287	7.82153	0	0	34.9762	7.06883	0	10.9633	92.2787	0	11.3367	0	3.81134	7.96571	74.1384	0	7.39631	3.76788	3.82393	0	0	24.4305
	mdtF	13.8062	0	3.84199	0	6.85587	0	0	3.72275	0	0	9.81663	0	17.1088	0	0	0	0	0	0	0	0	11.6096	15.6588	0	7.44143	0	14.8257	3.91076	0	0	25.4372	7.06883	0	7.30889	66.4407	0	7.5578	0	3.81134	11.9486	57.2888	0	18.4908	7.53577	0	0	0	27.9206
	AcrF	13.5066	0	0	0	3.42793	0	0	0	3.47957	0	26.1777	0	6.84352	0	0	0	0	0	0	11.0999	0	3.86985	23.4882	0	0	3.79464	25.945	0	7.19813	0	25.4372	0	0	10.9633	77.5141	0	7.5578	0	7.62268	11.9486	87.6181	0	22.1889	11.3036	7.64786	0	0	31.4107
	bacA	13.3321	0	3.84199	0	0	0	0	0	3.47957	0	0	0	3.42176	0	0	0	0	0	0	3.69995	0	7.73971	7.8294	0	18.6036	0	14.8257	7.82153	0	0	28.6169	3.53441	3.19181	7.30889	70.1318	3.42075	11.3367	3.54136	3.81134	27.88	53.9188	0	18.4908	0	0	0	0	24.4305
	Ecol_acrA	13.0392	0	0	0	0	0	0	3.72275	0	0	13.0888	0	3.42176	0	0	0	0	3.70335	0	11.0999	0	11.6096	19.5735	0	14.8829	0	7.41287	0	0	0	38.1559	3.53441	0	0	62.7495	0	15.1156	0	7.62268	7.96571	67.3985	0	22.1889	0	3.82393	0	0	34.9007
	emrA	12.7626	0	7.68398	0	0	0	0	0	3.47957	0	13.0888	0	3.42176	0	0	0	0	0	0	3.69995	0	11.6096	11.7441	0	11.1622	0	7.41287	7.82153	3.59906	0	34.9762	7.06883	0	0	59.0584	3.42075	11.3367	0	0	11.9486	60.6587	0	11.0945	11.3036	0	0	0	41.8809
	mdtA	12.2385	0	3.84199	0	0	0	0	0	3.47957	0	9.81663	0	6.84352	0	0	0	0	0	0	7.39991	0	7.73971	3.9147	0	3.72072	11.3839	11.1193	3.91076	0	0	31.7965	0	0	7.30889	62.7495	0	0	0	3.81134	0	43.8091	0	11.0945	3.76788	0	0	0	34.9007
	mdtC	12.147	0	0	0	8.91263	0	0	9.67914	9.04687	0	4.25387	0	4.44829	0	0	0	0	0	0	0	0	0	0	0	19.3477	0	9.63672	0	4.67878	0	20.6678	0	0	4.75078	67.1789	0	4.91257	0	0	15.5331	35.0472	0	9.6152	4.89825	4.97111	0	0	31.7597
	evgS	11.7054	0	0	0	0	0	0	0	0	0	0	0	0	0	0	0	0	0	0	0	0	5.03081	5.08911	0	9.67386	0	4.81836	0	4.67878	0	16.5342	0	0	0	43.1864	0	0	0	0	0	52.5709	0	9.6152	9.7965	4.97111	0	0	4.5371
	tet(O_M_O)	11.6355	7.82093	7.68398	10.794	34.2793	34.0635	0	11.1682	0	0	3.27221	0	0	3.55073	0	14.3192	7.14849	0	0	0	25.7217	0	31.3176	3.77682	0	0	0	0	0	0	0	3.53441	0	0	0	0	18.8945	21.2482	57.1701	7.96571	0	0	7.39631	7.53577	0	0	0	0
	YojI	11.4279	0	0	0	0	0	0	0	12.1785	0	1.63611	0	10.2653	5.3261	0	0	0	0	0	1.84998	0	1.93493	3.9147	0	3.72072	7.58929	24.0918	0	0	1.771	42.9253	8.83604	0	1.82722	47.9849	0	5.66835	0	5.71701	5.97428	48.8639	0	14.7926	0	1.91197	0	0	31.4107
	APH(3	11.1992	0	0	4.45467	2.12205	0	71.3068	0	0	0	0	0	16.9459	0	0	2.21606	2.21263	6.87766	308.635	0	0	0	2.42339	0	4.6066	0	9.17783	0	0	0	98.4179	26.2557	15.8071	0	0	0	2.33932	0	2.3594	0	43.8091	0	0	2.3325	0	9.4	0	0
	baeR	11.0456	0	3.84199	0	0	0	0	3.72275	0	0	13.0888	0	13.687	0	0	0	0	0	0	7.39991	0	7.73971	0	0	7.44143	0	14.8257	7.82153	7.19813	0	34.9762	0	0	3.65444	70.1318	3.42075	11.3367	3.54136	7.62268	3.98286	37.0692	0	7.39631	0	3.82393	0	0	13.9603
	mdtG	10.1112	0	0	3.598	0	0	0	0	3.47957	0	9.81663	0	6.84352	0	0	0	0	0	0	7.39991	0	3.86985	11.7441	0	0	0	7.41287	3.91076	3.59906	0	28.6169	3.53441	0	7.30889	59.0584	0	7.5578	3.54136	0	3.98286	53.9188	0	18.4908	0	3.82393	0	0	24.4305
	baeS	9.96369	0	0	0	0	0	0	0	6.95913	0	3.27221	0	0	0	0	0	0	0	0	0	0	0	0	0	7.44143	3.79464	7.41287	3.91076	0	0	50.8745	10.6032	0	14.6178	44.2938	0	3.7789	0	3.81134	19.9143	26.9594	0	0	7.53577	0	0	0	17.4504
	qacEdelta1	9.64147	0	34.5779	0	0	0	0	0	0	0	9.81663	0	0	0	0	0	0	0	0	11.0999	0	19.3493	11.7441	0	3.72072	0	14.8257	15.6431	14.3963	0	6.35931	0	70.2199	0	0	0	0	0	3.81134	0	0	0	0	0	0	0	0	31.4107
	sul2	8.841	0	21.5129	8.79894	6.49718	1.99664	1.17308	59.0428	0	0	4.94436	4.22321	16.362	0.30773	0.954275	1.55124	43.1386	4.36781	0.644908	4.71235	8.33533	0	1.3866	0	0.322462	0.657738	5.36305	1.0168	3.90577	0	48.1289	28.3542	6.00153	1.32196	0	0.644489	0	0	3.36061	2.4763	52.9264	0.287909	0.98939	0.709891	4.12098	0	0.895731	84.4031
	emrR	8.65699	0	0	1.35577	0	0	0	2.01649	3.76953	0	6.78154	0	0.64468	0	0	0	0	0	0	1.39419	0	2.91641	19.0842	1.42315	9.11306	0	4.18988	1.47362	1.94949	0	78.5375	3.32952	1.20271	2.75407	75.9762	0.644489	6.4077	0	0	10.7869	18.4125	0	10.0158	2.04094	0.720451	2.05625	0	9.45228
	sul1	8.52446	0	30.7359	0	0	0	0	0	0	0	32.7221	0	0	0	0	0	0	0	0	11.0999	0	7.73971	23.4882	0	0	0	14.8257	7.82153	10.7972	0	28.6169	0	25.5345	0	0	0	0	0	0	0	0	0	0	0	0	0	0	62.8213
	evgA	7.69949	0	0	0	0	0	0	0	0	0	2.18147	0	4.56235	0	0	0	0	0	0	2.18634	0	0	1.3049	0	8.68167	0	3.70643	2.31091	2.12672	0	22.2576	6.26555	0	2.4363	39.2604	2.02135	0	0	0	5.31047	43.8091	0	7.39631	2.22648	4.14259	0	0	18.5608
	aad(6)	7.42933	0	5.76299	0	34.2793	3.78483	31.1319	13.0296	0	0	8.18053	0	6.84352	14.2029	0	0	10.7227	1.85168	0	20.3497	18.3727	3.86985	23.4882	0	0	0	1.85322	0	48.5874	23.023	0	1.76721	0	0	0	0	39.6784	10.6241	1.90567	3.98286	5.05489	0	3.69815	15.0715	9.55983	0	0	0
	marA	7.27644	0	3.6997	0.866186	5.94175	0	0	0.896217	0	0	9.45305	0	8.89658	0	0	0	0	0	0	0	0	0.931632	8.48185	0	9.67386	0	6.24603	0.94148	3.11919	0	27.557	0.850878	0	0	28.791	0	3.27505	0	0	3.45181	26.2854	0	6.23207	2.72125	0.920576	2.74167	0	21.1731
	TolC	7.24712	0	0	1.50884	1.43752	1.58719	0	1.56115	0	0	0	0	1.43493	0	0	0	0	0	0	6.20637	0	3.24568	3.2833	0	6.2412	0	10.8802	3.27999	0	0	26.6681	4.44652	0	0	34.0538	0	4.7541	1.48509	1.5983	10.0214	42.3959	0	6.20335	4.74024	3.20717	0	0	24.8808
	mdtP	7.22207	0	0	0	1.31068	0	0	0	5.32169	0	1.25114	0	0	0	0	0	0	0	0	0	2.80994	5.9186	10.4776	2.88816	2.84525	0	1.41717	1.49529	0	0	21.8835	2.70279	0	5.58915	31.0491	0	2.88975	0	7.28638	9.13714	41.232	0	4.242	1.44066	5.84836	0	0	16.0133
	mdtO	7.21863	6.16194	1.51351	1.41739	1.3504	0	0	0	0	0	1.28905	0	2.69593	0	0	0	0	0	0	0	0	3.04898	7.71078	0	10.2602	0	10.2208	1.5406	2.83563	0	26.3044	2.78469	0	1.43963	53.8013	0	8.93194	0	1.50144	0	47.7917	0	7.28424	0	3.01279	0	0	16.4985
	tet(M)	7.21631	0	0	0	3.42793	7.56966	0	0	0	0	0	0	0	0	3.5669	0	0	14.8134	0	0	3.67453	0	15.6588	0	18.6036	0	0	0	0	10.626	0	3.53441	0	0	3.69115	0	0	0	45.7361	3.98286	0	0	0	7.53577	3.82393	0	0	0
	OXA-347	7.02798	0	0.434312	5.2875	41.4359	1.72641	1.05578	0	2.38076	0	0	0.814767	1.16042	0.809816	2.8225	0	33.4223	69.2592	16.1227	2.09128	0	0	0	3.84251	0.841206	0	0.845327	0	108.351	0	0	0	2.52569	0.83347	0	0	18.0989	0	2.06447	0.450236	2.30574	0	12.9596	28.1117	1.74425	0	96.6446	0.795982
	ErmG	6.76604	0	2.27027	4.25218	13.504	7.56966	1.83961	0	7.53906	0.655473	0	24.9862	0	0	0	0	6.19536	0	2.19855	0	5.79017	3.04898	11.8746	72.0114	0	6.57738	0	9.24362	0	0	0	0	0	10.9633	0	0	0	4.18525	3.81134	0	0	2.64876	0	0	43.0829	0	0	0
	ugd	6.32271	0	0	0	3.42793	0	0	1.86137	0	0	1.63611	0	1.71088	0	0	0	0	1.85168	0	9.24988	0	7.73971	5.87205	0	7.44143	0	12.9725	1.95538	1.79953	0	0	0	3.19181	0	38.7571	3.42075	5.66835	0	0	5.97428	0	0	7.39631	0	0	0	0	33.1557
	eptA	6.30096	0	2.77477	0	0	0	0	0	0	0	0	0	0	0	0	0	0	0	0	0	1.32691	5.58979	12.7228	0	4.03078	0	4.0153	0	1.29966	0	14.9267	1.27632	0	1.31966	19.9937	0	2.7292	0	2.75263	0	43.8091	0	0	0	2.76173	0	0	21.4252
	APH(2	6.1638	0	3.84199	0	0	0	28.0187	0	3.47957	13.3112	0	0	0	0	0	3.57979	0	11.1101	7.44125	0	66.1416	0	0	0	33.4865	0	29.6515	0	0	0	3.17965	3.53441	0	0	7.3823	3.42075	0	0	7.62268	0	0	0	0	0	0	0	0	6.98015
	oqxB	5.89291	0	0	0	0	0	0	0	0	0	0	0	0	0	0	0	0	0	0	0	0	0	0	0	29.0216	0	0	0	0	0	231.479	0	4.14936	0	110.365	0	4.91257	0	0	5.17771	0	0	0	9.7965	0	14.805	0	9.07419
	mdtE	5.83415	0	2.37838	0.820597	1.56362	0	0	0	0.793585	0	4.47776	0	3.12161	0	0	0	0	0	0	2.29045	0	1.7652	5.35696	0	9.2132	0	10.1439	2.67579	1.64168	0	23.9311	2.18797	0	4.52455	36.1992	0.780171	5.17113	1.61536	2.60776	4.54185	27.6689	0	3.37375	0.859342	0.872124	0	0	17.5116
	APH(3_)-IIIa	5.46735	0	10.3063	0	6.36616	1.56199	7.70884	5.3773	5.02604	4.20595	0	4.46182	4.32473	3.20552	0	0.738687	9.0349	2.29255	0.767748	3.34024	1.91076	3.49362	5.65457	0	10.7487	0.685144	0	5.64888	23.0226	4.4767	0	0	9.22079	0	0.666457	0	15.5955	5.52452	1.9819	2.07108	0.695382	0	1.33544	15.55	7.89065	0	0	0
	mdtM	5.13001	0	3.99567	0	0	0	0	1.97616	1.80937	0	0.850775	0	0	0	0	0	0	0	0	0	0	2.09617	3.05347	0	5.80432	0	2.89102	0	0.935756	0	16.8787	2.75684	0	7.60125	14.3955	0.889395	2.94754	0	3.05542	3.10663	25.4092	0	0	0	0	0	0	29.1508
	Ecol_ampC_BLA	4.78567	0	0	0.820597	0	0	0	1.69809	0	0	2.98517	0	7.02362	0	0	0	0	0	0	2.53155	0	2.64779	3.57131	0	3.39434	0	3.38131	2.67579	0.820839	0	13.7785	0	0	0.83347	29.4644	2.34051	3.44742	0.807679	1.73851	8.17533	23.0574	0	7.59095	0.859342	0	0	0	2.38795
	CblA-1	4.69074	0.509817	8.85448	2.58792	0.191532	4.47191	56.3146	0	1.93533	2.42701	0	6.24914	15.4374	14.7241	16.1345	0	0	4.87898	13.8328	5.52923	6.59709	0	1.02653	2.40795	0.138594	7.69896	0	0.0728366	0.0670313	14.658	0	2.90162	1.40149	6.6399	0	0.673784	5.61481	8.91856	2.09035	0.222538	2.83433	0.300996	3.07868	11.261	5.64791	0	53.8832	2.22513
	Erm(52)	4.68774	6.60652	0.0353724	0.430639	1.88836	0.104539	9.4634	10.8765	8.5642	0.0306383	0.0602532	2.05158	0.0630069	0.392291	0	8.31651	6.66374	13.9453	0.239785	0.170324	10.8371	0.035629	8.9564	0.312952	3.69393	0	2.38302	0	0	2.01642	40.2426	0	0	0	0	84.5776	0	0.0978138	0.0701805	0.366693	0.186157	0.140692	0	0.0346901	0.105618	0.279603	0.380622	15.1933
	aadA12	4.67713	0	49.9459	0	0	0	0	0	0	0	4.25387	0	0	0	0	0	0	0	0	0	0	0	0	0	0	0	0	10.168	0	0	8.2671	0	8.29871	0	0	0	0	0	0	0	0	0	0	0	0	0	0	0
	emrY	4.61457	0	0.594594	0.820597	1.76838	0	0	0.576139	0	0	2.19446	0	3.6202	0	0	0	0	0	0	1.41646	0	0.598906	3.63508	0	3.08791	0	4.40778	1.83341	0.866441	0	13.0936	0.425439	0	0.416735	22.87	0.801843	2.46244	0.426275	0.58985	3.70918	19.3792	0	7.56752	2.60872	1.02786	0	0	12.1229
	AcrS	4.50895	0	1.44771	0	0.645843	0	0	0.930687	0	0	0	0	1.28936	0	0	0	0	0	0	0	0	2.91641	2.95021	0	1.86036	0	0	1.47362	0	0	9.53896	1.76721	0	0.913611	27.0684	0	3.7789	0	1.43616	3.98286	17.9729	0	2.78701	2.51192	2.16135	0	0	5.23511
	tet(X)	4.4611	0	0	0	0	30.2786	21.7923	0	0	3.32779	0	0	10.2653	0	0	0	35.7425	11.1101	0	0	0	0	11.7441	0	0	0	0	0	0	14.168	0	0	0	0	0	0	0	0	0	0	0	0	0	0	0	0	0	0
	PmrF	4.25037	0	0.998918	1.6241	0	0.328019	0	0.994801	1.50781	0	4.053	0	6.00519	0.936013	0	3.72298	0	0	0.322454	1.99078	2.8794	1.02014	4.50952	0	4.94442	0	3.587	0.338933	1.26067	0	12.1021	2.82066	0.553247	0.329915	23.0994	0	2.34712	1.22767	3.72982	2.11423	21.4664	0	5.2483	1.33341	0.690432	0	0	12.3132
	kdpE	4.22072	0	0	1.11367	2.12205	0	0	2.30456	2.15402	0	2.02565	0	0	1.09904	0	0	0	0	0	0	1.13735	8.38468	3.63508	0	4.6066	0	1.14723	1.21047	0	0	11.8101	4.37594	0	4.52455	26.2775	1.0588	2.33932	0	2.3594	8.62952	19.8184	0	0	2.3325	1.1836	0	0	5.4013
	APH(6)-Id	4.1583	2.0156	0.876244	1.44425	1.0789	0	0.269809	0	0	0	3.0001	0	5.08822	0	0.715883	3.06983	0.40759	0.743269	0	2.86909	2.11189	0	1.91065	0	1.06922	0.657738	5.30865	0	0	0.306974	33.9821	19.5075	5.40144	0.733453	0	0	1.72371	0	0	0	29.206	0	1.68688	0	0	0	0	2.89737
	LptD	4.0792	0	0	0	0	0	0	0	0	0	0	3.60378	0	0	0	0	0	0	0	0	0	0	0	0	9.30179	0	0	1.95538	0	0	154.213	0	0	0	73.823	0	1.88945	3.54136	0	0	0	0	0	1.88394	1.91197	0	0	1.74504
	CTX-M-110	4.04179	0	0	0	0	0	0	0	0	0	0	0	0	0	0	0	0	0	0	0	0	3.86985	0	0	0	0	0	0	0	0	0	0	0	0	0	0	0	0	0	0	0	0	0	0	0	0	0	0
	mdtH	3.95863	0	0	1.29928	0.618932	0	0	0.672163	1.88477	0	1.77245	0	4.32473	0	0	0	0	0	0	0	0	2.09617	4.94775	0.681926	2.68718	0	5.35374	0	1.29966	0	8.61156	1.27632	0	1.97949	25.9918	0.617636	4.09381	0	0.688158	6.47214	20.0791	1.10365	0	0.680312	0	0	0	9.45228
	catP	3.75903	0.677814	0	3.65283	1.48544	3.51449	0	0	0	1.31844	0	0	0	15.4744	3.31212	0	0	0	0	13.2388	1.13735	0	0	0	0	8.31569	0.321224	9.15119	4.90158	0	0	8.88316	0	0.633437	0	0	0	1.09614	0	6.16394	0	4.42722	2.60984	0	36.0287	0	0.298577	0
	CTX-M-137	3.75667	0	0	0	0	0	0	0	0	0	0	0	0	0	0	0	0	0	0	0	0	5.03081	10.1782	0	0	0	0	0	0	0	0	0	0	0	0	0	0	0	0	0	0	0	0	0	0	0	0	0
	gadX	3.65608	0	1.61116	0.75442	1.43752	0.396797	0	1.95144	0.729587	0	2.05833	0	3.2286	0	0	0	0	0	0	0.775797	0	0.405711	4.10412	0	5.85113	0.397826	3.10862	0	0.377321	0	12.6673	1.48217	0	1.91564	18.9618	0	2.77322	0	2.79703	3.75802	15.1918	0	1.93855	2.76514	1.20269	0	0	2.56126
	aadA2	3.63747	0	0	0	0	0	0	0	0	0	4.25387	0	0	0	0	0	0	0	0	0	0	0	0	0	0	0	0	0	0	0	8.2671	0	0	0	0	0	0	0	0	0	0	0	0	0	0	0	0	0
	gadW	3.60065	0	2.27027	1.70087	1.21536	0	0	2.39229	0	0	6.13911	0	1.39009	0.419632	0	0	0	0	0	10.5217	0	2.74408	1.85059	0	0.439721	1.34537	7.58345	0.462181	0	0	8.2671	2.08852	0	0.431889	17.2037	0.808541	2.23299	0	1.35129	3.50084	9.16007	0	11.6366	2.67177	0	0	0	7.01188
	H-NS	3.47733	0	0	0	1.08274	0	0	0.701387	1.21473	0	3.20944	0	3.58366	0	0	0	0	0	0.474197	1.76323	0	0.493217	2.9719	0	3.77305	0	4.92927	3.70572	1.71515	0.333667	9.14456	2.91823	0.813599	0	18.9403	0	2.74317	0	0.844798	3.92853	15.7981	0	5.14368	0.709891	0.847589	0	0	6.51748
	emrK	3.30669	0	0.0715557	0.134023	0	0	0	0.13867	0.194417	0	2.5667	0	1.93535	0	0	0	0	0	0	0.697566	0	1.81858	1.98125	0	1.35654	0	3.48546	0	0	0	7.40872	1.60411	0	1.71188	20.9194	0.577086	1.80004	0	1.15319	2.92943	11.6873	0.348521	2.42267	2.92028	1.72005	0	0	6.29725
	Ccol_ACT_CHL	3.23857	0	0	0	14.8544	0	0	0	0	100.943	0	0	0	0	0	0	0	0	0	24.0497	0	0	0	0	0	0	0	135.573	0	0	0	0	0	0	0	0	0	0	0	0	0	0	0	0	0	0	0	0
	tet(L)	3.02229	0.89186	0	6.56477	0.781809	0	0	0	0	0	0	0	0	0	0	1.63289	8.15179	0	0	0	0	0.882598	0	3.44552	0	0	2.53598	0	0	0	0	0	2.91183	0	0	0	0	0	6.95402	2.72511	0	0	0	0	0	0	0	0
	mphA	2.95965	0	0.876244	0	0	0	0	0	0	0	4.36295	0	0	0	0	0	0	0	0	0	0	1.62284	2.67848	0	0	0	7.77155	0	1.64168	0	0	0	0	0	0	0	0	0	0	0	0	0	0	0	0	0	0	19.0265
	CTX-M-123	2.86718	0	4.99459	0	0	0	0	0	0	0	0	0	0	0	0	0	0	0	0	0	0	0	0	0	0	0	0	0	0	0	0	0	0	0	0	0	0	0	0	0	0	0	0	0	0	0	0	0
	cepA	2.78175	0	0	0	0	0	0	5.94333	0.793585	0	50.0017	0	3.12161	0	13.9109	0	3.26072	6.87766	9.21298	4.58089	4.77689	0	0	0	0	0	0	0	2.22799	0	0	0	0	2.26228	0	0	0	0	0	9.86231	0	0	0	0	16.5704	0	0	0
	dfrA17	2.7463	0	0	0	0	0	0	0	0	0	3.27221	0	0	0	0	0	0	0	0	0	0	17.4143	1.95735	0	0	0	7.41287	0	0	0	0	0	0	0	0	0	0	0	0	0	0	0	0	0	0	0	0	20.9404
	aadS	2.58734	0	0	0	1.48544	29.5217	0	0	57.2969	0	0	0	1.48276	0	0	0	0	4.81436	24.1841	0	0	1.67694	0	0	0	0	0	1.69466	0	0	0	0	0	0	0	0	0	0	0	0	0	0	0	0	0	0	0	0
	Ecol_emrE	2.5483	0	0	1.11367	0	0	0	0	0	0	5.06413	0	2.22414	0	0	0	0	0	0	1.60331	0	1.86326	0	0	0	1.64435	0.80306	0	0	0	0	0	0	2.37539	1.1425	0	2.33932	0	3.67018	3.83534	16.6892	0	8.01267	3.49875	0	0	0	2.52061
	Bbif_ileS_MUP	2.49006	0	0	8.85872	0	0	0	0	0	0	6.44526	0	0	23.7791	0	0	0	0	0.366425	0	2.5332	9.90917	0	0	0	3.73715	0	0	0	5.58134	3.13148	8.70216	17.9177	0	0	0	0	9.76557	0	0	0	0	0	0	0	0	0	13.0613
	tet(A)	2.4348	1.41211	0	0	1.23786	0	0	0	0	0	4.72653	0	0	0	2.57609	0	0	0	0	1.33609	1.99037	0	1.41364	0	0	0	0	0	0	0	28.7052	0	1.7289	0	0	0	0	0	0	0	28.5976	0	0	0	0	0	0	0
	QnrB38	2.18558	0	0	0	0	0	0	0	0	0	0	0	0	0	0	0	0	0	0	0	0	0	0	0	9.67386	0	0	0	0	0	0	0	0	0	0	0	0	0	0	0	0	0	0	0	0	0	0	0
	CfxA6	1.99599	0	0	0	1.65049	0	0	0	0	0	0	29.3588	0	0	0	115.412	0	0	0	0	0	0	0	0	0	0	0	0	0	0	0	0	0	0	0	0	0	0	0	0	0	0	0	0	0	0	0	0
	SAT-4	1.9708	0	1.40242	0.912439	2.85819	0.901647	6.42758	3.41392	0.909144	0.571134	0	0.323097	1.73549	1.85093	0.424865	0	4.32149	0.332025	0.166787	3.61575	0.494161	1.47207	2.4518	0.169306	1.77275	0.311049	0.55067	0.35062	13.9165	5.19889	0	1.15887	0.404715	0.32764	0	0.433745	9.82514	3.4018	0.512559	1.06615	0.375506	0	0.165779	10.4769	1.56725	0	0.383885	0.156452
	OKP-A-12	1.88196	0	0	0	0	0	0	0	0	0	0	0	0	0	0	0	0	0	0	0	0	0	0	0	4.83693	0	0	0	0	0	37.202	0	0	0	62.3804	0	9.82514	13.8113	0	0	0	0	0	0	0	0	0	13.6113
	mefH	1.82572	0.854387	0.419713	0	0	0.413469	0.340096	0	1.52048	0.18177	0	0	0	0.193948	0	0	0	3.64111	0	0	0	0	0.855313	0.412594	2.23556	0	0	0.213613	0	0.193471	0	0	1.2204	0	0.201617	0	0	0	0	0	0	0	0	0	0.835481	2.28088	0	0
	SHV-16	1.65334	0	0	0	0	0	0	0	0	0	0	0	0	0	0	0	0	0	0	0	0	0	0	0	3.72072	0	0	3.91076	0	0	15.8983	3.53441	0	0	92.2787	3.42075	0	0	0	0	0	0	0	0	0	0	0	3.49007
	oqxA	1.42913	0	0	0	0	0	0	0	0	0	0	0	0	0	0	0	0	0	0	0	0	0	0	0	0.671796	0	0	0.70611	0	0	48.7989	0	0	0	23.9925	0	3.41151	0	0	0	0	0	0	0.680312	0	1.37083	0	0
	ErmX	1.42848	0	0	0	0	0.396797	0	0	0	0	0	0	0	12.2844	0	0	0	0	2.34039	0	0	0	0	0	6.63128	0	0	0	0	0	2.00011	0	0	0	0	0	0	30.8156	1.9819	3.75802	0	0	0	0	0	0	0	0
	catI	1.29359	0	0	0	0	0	0	0	0	0	0	0	0	0	0	0	0	0	0	0	0	0	0	0	0	0	0	0	0	0	0	0	0	0	0	0	0	0	0	0	0	0	0	0	0	0	0	0
	Kpne_KpnG	1.2766	0	0	0	0	0	0	0	0.628255	0	0	0	0	0	0	0	0	0	0	0	0	1.00616	0	0	3.68144	0	0	2.06184	0	0	35.5485	0.944474	0	0	29.7773	0.617636	1.3646	0	0	3.5381	0	0	0	1.36062	0	0	0	0.630152
	otr(A)S_liv	1.26147	0	0	3.43009	4.15923	0.656037	0	1.29055	16.8875	0.288408	0	8.12051	0.296553	0	0	51.191	0	0	0.322454	0	2.54768	0	0	0	0	0	0	0	0	0.306974	0.27557	0	0	0.316719	0	0.296465	2.29253	0	0	0.345181	1.16824	0.264876	0	0.6531	0	0	0.298577	0
	LEN-9	1.24669	0	0	0	0	0	0	0	0	0	0	0	0	0	0	0	0	0	0	0	0	0	0	0	0	0	0	0	0	0	186.01	0	0	0	0	0	0	0	0	0	0	0	0	4.89825	0	0	0	0
	fosA5	1.19148	0	0	0	0	0	0	0.672163	0	0	0	0	0	0	0	0	0	0	0	0	0	0	0	0	2.93147	0	0	1.41222	0	0	55.114	0	0.576299	0	29.8088	0	0.744329	0	0	0	0	0	0	1.36062	0	0	0	0.687439
	dfrA5	1.18351	0	0	0	0	0	0	0	0	0	0	0	0	0	0	0	0	0	0	0	0	0	0	0	0	0	0	0	0	0	0	0	0	0	0	0	0	0	0	0	0	0	0	0	0	0	0	0
	Kpne_KpnE	1.08279	0	0	0	0	0	0	0.322638	0.603125	0	0	0	0	0	0	0	0	0	0	0	0	1.71886	0	0	4.27262	0	0	0.338933	0	0	17.0165	0.957237	0.553247	0	29.9106	0	1.67846	0	0	1.42387	0	0	0	0.6531	0	1.316	0	0
	ArnT	1.07353	0	0	0	0	0	0	0	0	0	0	0	0	0	0	0	0	0	0	0	0	1.04809	0	0	7.05386	0	0	0	0	0	2.58347	0.957237	0.864449	1.97949	0	2.77936	3.07036	0	0	0	0	0	0	0	0	0	0	0
	Kpne_KpnF	1.04266	0	0	0	0	0	0	0	0.551639	0	0	0	0	0	0	0	0	0	0	0	0	0	0	0	7.66831	0	0	0	0	0	32.2619	1.681	0	0	32.185	0	1.79728	0	0	0.631428	0	0	0	0.597347	0	0	0	0
	Kpne_OmpK37	0.984403	0	0	0	0	0	0	0	0	0	0	0	0	0	0	0	0	0	0	0	0	0	0	0	1.53553	0	0	2.42095	0	0	31.4937	0	0.658628	0	30.4666	0	3.11909	0	0	0.821859	0	0	0	1.555	0	0	0	0
	OKP-C-1	0.981978	0	0	0	0	0	0	0	0	0	0	0	0	0	0	0	0	0	0	0	0	0	0	0	0	0	0	10.168	0	0	128.14	0	0	0	0	0	0	0	0	0	0	0	0	0	0	0	0	0
	tet(S)	0.973847	0	0	12.5086	0	0	0	0	0	0	0	0	0	0	0	0	0	0	0	0	0	0	0	0	9.03603	0	2.91473	0	0	0	0	7.52984	4.57799	0	0	4.27707	1.9298	0.506681	0	0.454185	0	0	0	1.37182	0	0	0	0
	dfrA12	0.943431	0	0	0	0	0	0	0	0	0	2.36326	0	0	0	0	0	0	0	0	0	0	0	0.385539	0	0.366434	0	0	0	0	0	0	0	0	0	0	0	0	0	0	0	0	0	0	0	0	0	0	0
	ErmT	0.88676	0	0	5.04176	0	0.869071	0	0	0	0	2.21556	0	0	0.961657	0.483018	0	0	0	0	0	0	0.364551	3.38813	0	0	6.0099	0	1.58875	0	0	3.08893	0	0	0	0	0	0	0	1.03224	0	0	0	0	0.709891	0	0	0	0.472614
	catS	0.861637	0	0	0	0	0	0	0	0	0	0	8.51802	0	0	0	0	0	1.4589	0	0	0	0	0	0	0	0	0	0	0	0	0	0	0	0	0	0	0	0	0	0	0	0	23.3096	0	0	0	0	0
	Erm(49)	0.85502	0	0	0	0	0	0	0	0	0	0	0	0	0	0	0	0	0	0	0	0	0	0	0	4.04554	0	0	0	0	0	0	0	0	0	0	0	0	0	0	0	0	0	0	0	0	0	0	0
	tet(B)	0.815896	0	0	0	0	0	0	0	0	0	0	0	0	0	0	0	0	0	0	0	0	2.79489	1.41364	0	0	0	0	0	0	0	0	1.17814	0	0	0	0	0	0	0	0	0	0	0	0	0	0	0	10.0824
	QnrS8	0.773117	0	0	0	0	0	0	0	0	0	0	0	0	0	0	0	0	0	0	0	0	0	0	0	0	0	0	0	0	0	0	0	0	0	0	0	0	0	0	0	5.25709	0	0	0	0	0	0	0
	dfrA7	0.768032	0	0	0	0	0	0	0	0	0	0	0	0	0	0	0	0	0	0	0	0	0	0	0	0	0	0	0	0	0	0	0	0	0	0	0	0	0	0	0	0	0	0	0	0	0	0	0
	ErmQ	0.702117	0.734625	0.288705	0	0	0	0	0	0	0	0	1.67318	0	0.533636	0	0	0.663789	0	0	0	0	0	0	0.425711	0	0.285147	0	0.293872	0	0.6578	0	0	0	0	1.371	0	0	0	2.12346	0	0.625844	1.14831	0	0	0	0.705	0	0
	dfrA14	0.684724	0	0	0	1.56362	0	0	0	0	0	0	0	0	0	0	0	0	0	0	0	0	0	0	0	0	0	0	0	0	0	0	0	0	0	0	0	0.861854	0	0	0	28.4375	0	0	0	0	0	0	0
	aadA5	0.679031	0	0	0	0	0	0	0	0	0	1.28905	0	0	0	0	0	0	0	0	0	0	6.09795	0	0	0	0	4.38033	0.770302	0.708906	0	0	0	0	1.43963	0	0	0	0	0	0	0	0	0	0	0	0	0	6.87439
	tetB(P)	0.601228	0	0.792792	0	0	0.745497	0	1.15228	0	0	3.03848	0	0	0.732691	0	0	0	0	0	0	0	0	0	0	1.91942	0	0	0	0	0	0	0	0	0	0.727045	0	0	0	0	0	0	0.601991	0	0	0	0.391667	1.42179	0
	DHA-15	0.531808	0	0	0	0	0	0	0	0	0	0	0	0	0	0	0	0	0	0	0	0	1.45821	0	0	0	0	0	0	0	0	0	0	0	0	0	0	0	0	0	0	0	0	0	0	0	0	0	0
	AAC(3)-IIa	0.513824	0.677814	0	0	0	0	0	0	0	0	1.70155	0	0	0	0	0	0	0	0	0	0	0	0	0	0	0	0	0	0	0	0	0	0	0	0	0	0	0	0	0	0	0	0	0	0	0	0	9.07419
	dfrA8	0.490111	0	0	0	0	0	0	0	0	0	0	0	0	0	0	0	0	0	0	0	0	0	0	0	0	0	0	0	0	0	36.6897	0	0	0	0	0	0	0	0	0	0	0	0	0	0	0	0	0
	AAC(6_)-Ib7	0.451305	0	0	0	0	0	0	0	0	0	0	0	0	0	0	0	0	0	0	0	0	0	0	0	0	0	0	0	0	0	0	0	0	0	0	0	0	0	0	0	0	0	0	0	0	0	0	0
	PER-4	0.433383	0	0	0	0	0	0	0	0	0	0	0	0	0	0	0	10.971	0	0	0	0	0	0.706821	0	0	0	0	0	0	0	0	0	0	0	0	0	0	0	0	0	0	0	0	0	0	0	0	0
	CMY-59	0.428511	0	0	0	0	0	0	0	0	0	0	0	0	0	0	0	0	0	0	0	0	0	0	0	0	0	0	0	0	0	0	0	0	0	0	0	0	0	0	0	0	0	0	0	0	0	0	0
	tetA(P)	0.411773	0	0	0	0	0.455582	0	0	0	0	0	0.131599	0	0	0	0	0	0	1.34356	0	0	0	0	0	0	0.456763	0.446145	0	0	0	0	0	0	0	0	0	0.909735	0	0	0	0	0	0	1.95176	0	0	0.41469	0
	nimD	0.406399	0	0	0	0	0	0	0	1.20625	0	0	0	0	0	0	0	0	0	0.644908	0	0	0	2.71419	0	0	0	0	6.10079	0	0	41.3355	0	0	0	0	0	0	0	0	0	0	0	0	0	0	0	0	0
	OXA-255	0.402063	0	0.665945	0	0	0	0.539619	0	0.603125	0	0	0	2.66897	0	0	0	0	0.641915	0	0	0.318459	0	0.339274	0	0.967386	0	0	3.38933	0	0	0	0	1.93637	0.316719	0	0	1.63752	0	0.990948	2.76145	0.29206	0.264876	0	2.28585	0	0	2.68719	0
	tetA(46)	0.396069	0	0	0	0	0	0	0	0	0	2.36326	0	0	0	0	0	0	0	0	0	0	3.35387	0	0	1.07487	2.19246	0	0	0	0	0	1.53158	0	0	0	0	1.63752	0	0	1.1506	0	0	0.801267	2.177	3.31407	0.8225	0	0
	sul3	0.39356	0	0	0	0	0	0	0	0	0	1.00843	0	0	0	0	0	0	0	0	0	0	0	0	0	0	0	0	0	0	0	0	0.450465	0	0	0	0	0	0	0	0	0	0	0	0	0.101867	0	0	0
	dfrA1	0.372552	0	1.99784	0	0	0	0	0	0	0	0	0	0	0	0	0	0	0	0	0	0	0	0	0	0	0	0	2.0336	0	0	0	0	0	0	0	0	0	0	0	0	0	0	0	0	0	0	0	0
	nimA	0.356189	0	0	0	0	0	0	0	0	0	0	0	0	0	0	0	0	0	0	0	0	0	0	0	0	0	0	0	0	0	0	0	0	0	0	0	0	0	0	0	0	0	0	0	0	0	0	0
	vanR_in_vanD_cl	0.346717	0	0.346847	0	0	0	0.613203	3.60524	0	0.655473	9.64104	0.325341	0	0	0	0	0	0	0.73285	0	0	0	0	0	0	0.342572	0	0	0	0	0	0	1.44075	0.65983	0	0	0	0	0	0	0	0	0	1.08231	0	0	0	0
	floR	0.341327	0	0	0	1.4147	0	0	0	0	0	0.675218	0	0	0	0	0	0	0	0	0	0	0	0	0	0	0	0	0	0	0	0	0	0	0	0	0	0	0	0	0	0	0	0	0	0	0	0	0
	ACI-1	0.331748	0	0	0	0	0	0	0	0	0	0	0	0	0	0	0	0	0	0	0	0	0	0	0	0	0	0	0	1.32418	0	0	0	0	0	0	0	0	0	0	0	0	2.75913	0	0.468732	0	0	4.0715	0
	AAC(6_)-Ii	0.327916	0	0	0	0	0	0	0	0	0	0	0	0	0	0	0	0	0	0	0	0	0	0	0	0	0	1.04747	0	0	0	0	0	0	0	0	0	0	0	0	0	0	0	0	0	0	0	0	0
	QepA1	0.323253	0	0	0	0	0	0	0	0	0	0	0	0	0	0	0	0	0	0	0	0	0	0	0	0	0	0	0	0	0	0	0	0	0	0	0	0	0	0	0	0	0	0	0	0	0	0	0
	ACT-10	0.321552	0	0	0	0	0	0	0	0	0	0	0	0	0	0	0	0	0	0	0	0	0	0	0	9.67386	0	0	0	0	0	0	0	0	0	0	0	0	0	0	0	0	0	0	0	0	4.935	0	0
	LnuP	0.320015	0	0	0	0	0	0	2.00258	0	0	0.293371	0	1.84067	0	0	0	0	0	0	0	0	0	0	0	0	0.340209	0	0.35062	0	3.17559	0	0	0	0	1.98558	0	0	0	0	0.357084	0	0	0	0	0	0	0	0
	OXA-85	0.303362	0	0	0	0	0	5.78163	0	0	0	0	0	0	0	0	0	0	0	0	0	0	0	0	0	0	0	0	0	0	0	0	0	0	0	0	0	0	0	0	0	0	0	0	0	0	0	5.89296	0
	tetB(46)	0.301535	0.263399	0	0	0	0.756966	0	0	0	0	0	0	0.342176	0	0	0.723378	0	0.498897	0	0	0.495015	1.30332	0	0	0	0.379464	0	0	0	0	0	0.638158	0.319181	0	0	0	0.763612	0	0	0	0	0	0	0	0.772711	0	0	0
	mphM	0.293487	0	0.665945	0.623654	0.891263	1.96811	0	0	2.11094	2.59567	0	0.624655	1.18621	2.76957	0	0	0	0.962872	0.644908	0	0	0	0	1.3093	0	0	0	0	0	0	0	0	0	0	0	0	0.655009	0	0	1.03554	0	0	0.96152	0.32655	0	0	0	0
	cfr(B)	0.290801	1.78372	0	0	0	0.431604	4.31087	0	0.396793	0	0	0	0	0	0	0	0	0	0	0	0	0	0	0	0	0	0	0	0	0	0	0	0	0	0	0	0	0	0	0	0.521536	2.83796	2.71105	0	0	0	0	0
	catB3	0.282083	0	0	0	0	0	0	0	0	0	0	0	0	0	0	0	0	0	0	0	0	0	0	0	0	0	0	0	0	0	0	0	0	0	0	0	0	0	0	0	0	0	0	0	0	0	0	0
	APH(2	0.280289	0	0	0	0	0	0	0	8.22443	0	0	0	0	0	0	0	0	0	0	0	0.361886	0	0	0	0	0	0	0	0	0	0	0	0	0	0	0	0	0	0	0.392251	0	0	0	0	0	0	0	0
	ramA	0.255924	0	0	0	0	0	0	0	0	0	0	0	0	0	0	0	0	0	0	0	0	0	0	0	2.54575	0	0	0	0	0	0	0	0.727957	0	0	0.390086	0	0.365379	0	0	0	0	0	0	0	2.86535	0	0
	dfrA25	0.253475	0	0	0	0	0	0	0	0	0	0	0	0	0	0	0	0	0	0	0	0	0	0	0	0	0	0	0	0	0	0	0	0	0	0	0	0	0	0	0	0	0	0	0	0	0	3.58292	0
	tet(C)	0.251138	0	7.00995	0	0	0	0	0	0	0	0	0	0	0	0	0	0	0	0	3.3754	0	0	0	0	0	0	0	0	0	0	0	0	11.6473	0	0	0	0	0	0	0	0	0	1.68688	0	0	0	0	0
	SAT-2	0.245744	0	0	0	0	0	0	0	0	0	0	0	0	0	0	0	0	0	0	0	0	0	0	0	0	0	0	0	0	0	0.326333	0	0	0	0	0	0	0	0	0	0	0	0	0	0	0	0	0
	arr-3	0.244752	0	0	0	0	0	0	0	0	0	0	0	0	0	0	0	0	0	0	0	0	0	0	0	0	0	0	0	0	0	0	0	0	0	0	0	1.3646	0	0	0	0	0	0	0	0	0	0	0
	ANT(6)-Ia	0.239415	0	0	0	0	0	0	0	0	0	0	2.60273	0	0	0	0	0	0	0	0	0	0	1.41364	0	0	0	0	0	0	0	0	0	0	0	0	0	0	0	0	0	0	0	0	0	0	0	0	0
	vanX_in_vanD_cl	0.237354	0	0	0	0	0	0	0	0	0	4.94636	0	0	0	0	0	0	0	0	0	0	0	0	0	0	0	0	0	0	0	0	0	0	0	0	0	0	0	0	0	0	0	0	1.13913	2.76173	1.14767	0	0
	Eclo_acrA	0.224342	0	0	0	0	0	0	0	0	0	0	0	0	0	0	0	0	0	0	0	0	0	0	0	0	0	0	0	0	0	1.58983	0	0	0	0	0	0	0	0	5.97428	0	0	0	0	0	0	0	0
	patB	0.212752	1.91311	0	0	0	0.209374	0	0.308909	0	0	0	0	0	0.0982118	0	0.0990155	0	0	0	0	0	0.107039	0	0	0	0	0.205037	0	0	0	0	0.0977604	0	0	0	0.189233	0	1.53663	0	0	0	0	0	0.104218	0	0.105	0	4.4466
	lmrD	0.211444	0	0	0.198195	0	0	0	0	0	0	0	0	0	0	0	0	0	0	0	0	0	0	0	0	4.23573	0	0	0.64627	0	0	0	0	0	0	0	0.188431	0	0	0	0	0	0	0.203712	0	0	0	0	0
	OXA-443	0.194074	0	0	0.623654	0	0	0	0	0	0	0	0	0	0	0	0	0	0	0	0	0	0	0	0	0	0	0.642448	0	0	0	0	0	0	0.633437	0	0	0	0	0.660632	0	0.584121	0	1.28203	0	0	0	0	0.604946
	APH(3_)-Ia	0.190628	0	0	0	0	0	0	0	0	0	0	0	0	0	0	0	0	0.668661	0	0	0	0	0	0	0	0	0	0	0	0	0	10.0945	2.12183	0	0	0	0	0	0	0	0	0	0	1.11324	0	0	0	0
	ANT(6)-Ib	0.187105	0	0	0	0	0	19.3667	0	0	0	0	0.862253	0	0	0	0	0	0	0	0	0	0	0	0	0	0	0	0	0	0	0	0	0	0	0	0	0	0	0	0	0	0	0	0	0	0	0	0
	dfrA15	0.179759	0	0	0	0	0	0	0	0	0	0	0	0	0	0	0	0	0	0	0	0	0	0	0	0	0	0	0	0	0	0	0	0	0	0	0	0	0	0	0	0	0	0	0	0	0	0	0
	cmlA5	0.178554	0	0	0	0	0	0	0	0	0	0.746294	0	0	0	0	0	0	0	0	0	0	0	0	0	0	0	0	0	0	0	3.62592	0	0	0	0	0	0	0	0	0	0	0	0	0	0	0	0	0
	vanD	0.170865	0	0	0	0	0	0.614473	0	0	0	2.86968	0	0	0	0	0	0	0	0.383874	0	0	0	0	0	0.350502	0	0	0	0	0	0	0	0	0	0	0	0	0	0	0	0.695382	0	0	0	0	0.905729	0.32454	0
	vanR_in_vanO_cl	0.166145	0	0	0	0	0	0	0	0	0	0	1.30136	0	0	0	0	0	0	0	0	0	0	2.82728	1.36385	3.35898	5.48115	0	0	0	0	0	0	0	0	0	0	0	0	0	0.719127	0	0	0	0	0	0	0	0
	npmA	0.163157	0	0.439665	0	0.156912	0	0.0712525	0	0.238914	0	0	0	0	0	0	0	0	0.423799	0	0	0	0	0.806373	0	0	0	0	0	0	0	0	0	0.219156	0	0	0	0.259467	0	0	0	0	0	0	0	0.175039	0	0	0.0798785
	ACT-28	0.15758	0	0	0	0	0	0	0	0	0	0	0	0	0	0	0	0	0	0	0	0	0	0	0	0	0	0	0	0	0	4.13355	0	0	0	0	0	0	0	0	0	0	0	0	0	0	0	0	0
	EreD	0.157132	0	0.123171	0	0.0549484	0	0.0998062	0	0.501984	0	0	0.750972	0.0548494	0	0	0	0	1.72153	0	0	0	0	0	0	0	0	0	0	0	0	0	0	0	0	0	0	0	0	0	0	0	0	0	0.241591	0	0	0	0
	QnrS6	0.155605	0	0	0	0	0	0	0	0	0	0	0	0	0	0	0	0	0	0	0	0	0	0	0	0	0	0	0	0	0	0	0	0	0	0	0	0	0	0	0	0	0	0	0	0	0	0	0
	rsmA	0.150739	0	0	0	0	0	0	0	0	0	0	0	0.473222	0	0	0	0	0	0	0	0	0	0	0	0	0	0	0	0	0	1.31922	0	0	0	0.510478	0	0.522614	0	0	0	0	0	0	0	0	0	0	0
	lsaE	0.132441	0	0	0	0	0	0	0	0	0	0	0	0	0	0	0	0	1.35186	0	0	0	0	0	0	0	0	0	0	0	0	0	0	0.471518	0	0	0.505338	0	0	0	0	0	0	0	0	0	0	0	0
	vanH_in_vanD_cl	0.13084	0	0	0	0	0	0	0	0	0	2.83592	0	0	0	0	0	0	0	0	0	0	0	0	0	0	0	0	0	0	0	0	0	0	0	0	0	0	0	0	0	0	0	0	0	0	0	0	0
	QnrB41	0.130307	0	0	0	0	0	0	0	0	0	1.04659	0	0	0	0	0	0	0	0	0	0	0	0	0	0	0	0	0	0	0	0	0	0	0	0	0	0	0	0	0	0	0	0	0	0	0	0	0
	vanY_in_vanD_cl	0.130156	0	0	0	0	0	0.373582	0	0.278365	0	1.43977	0	0	0.142029	0	0	0.42891	0	0.744125	0	0	0	0	0	0	0.303571	0	0	0	0	0	0	0.127672	0	0	0	0.604624	0	0	0	0	0	0	0.753577	0.152957	0	0	0
	OXA-7	0.116683	0	0	0	0	0	0	0	0	0	0	0	0	0	0	0	0	0	0	0	0	0	0	0	0	0	0	0	0	0	0	0	0	0	0	0	0	0	0	0	0	0	0	0	0	0	0	0
	LAP-2	0.116212	0	0	0	0	0	0	0	0	0	0	0	0	0	0	0	0	0	0	0	0	0	0	0	0	0	0	0	0	0	0	0	0	0	0	0	0	0	0	0	19.2591	0	0	0	0	0	0	0
	msrC	0.115739	0	0	0	0	0	0	0	0	0	0	0	0	0	0	0	0	0	0	0	0	0	0	0	0	0	0	0	0	0	0	0	0	0	0	0	0	0	0	0	0	0	0.209026	0	0	0	0	0
	APH(3_)-Ib	0.112955	0	0	0	0	0	0	0	0	0	0	0	2.36611	0	0	0	0	0	0	0	0	0	0	0	0	0	0	0	0	0	0	0	0	0	0	0	0	0	0	0	0	0	0	0	0	0	0	0
	eptB	0.111114	0	0	0	0	0	0	0	0	0	0	0	0	0	0	0	0	0	0	0	0	0	0	0	0	0	0	0	0	0	1.72231	0	0	0	0	0	0	0	0	0	0	0	0	1.02047	0	0	0	0.945228
	CMH-1	0.106015	0	0	0	0	0	0	0	0	0	0	0	0	0	0	0	0	0	0	0	0	0	0	0	0	0	0	0	0	0	0	0	0	0	0	0	0	0	0	0	0	0	0	0	0	0	0	0
	ACT-35	0.103518	0	0	0	0	0	0	0	0	0	0	0	0	0	0	0	0	0	0	0	0	0	0	0	0	0	0	0	0	0	0	0	7.27957	0	0	0	0	0	0	0	0	0	0	0	0	0	0	0
	patA	0.0930203	0	0	0	0.454726	0	0	0	0	0	0	0	0	0	0	0	0	0	0	0	0	0	0	0	0	0	0	0	0	0	0	0.510527	0	0	0	0	0.501283	0.939545	0	0	0	0	0	0	0	0	0	0
	CcrA	0.0863016	0	0	0	0	0	0	0	0	0	0	0	0	0	0	0	0	0	0	0	0	0	0	0	0	0	0	0	0	0	0	0	0.3842	0	0	0	0	0	0	0	0	0	0	0	0	0	0	0
	MIR-2	0.0855894	0	0	0	0	0	0	0	0	0	0	0	0	0	0	0	0	0	0	0	0	0	0	0	0	0	0	0	0	0	0	0	0	0	0	0	0	0	0	0	0	0	0	0	0	0	0	0
	QnrB59	0.083265	0	0	0	0	0	0	0	0	0	0	0	0	0	0	0	0	0	0	0	0	0	0	0	0	0	0	0	0	0	0	0	0	0	0	0	0	0	0	0	0	0	0	0	0	0	0	0
	lsaA	0.0809762	0	0	0	0	0	0	0	0	0	0	0	0	0	0	0	0	0	0	0	0	0	0	0	4.61665	0	0	0	0	0	0	0	0	0	3.07814	0	0	0	0	0	0	0	0	0	0	0	0	0
	lsaD	0.0801229	0	0	0	0	0	0	0	0	0	0	0	0	0	0	0	0	0	0	0	0	0	0	0	5.29841	0	0	0	0	0	0	1.39235	0.293241	0	0	0.471411	0	0	0	0	0	0	0	0	0	0	0	0
	Spyo_ErmA_MLSb	0.0780883	0	0	0	0	0	0	0	0	0	0	0	0	0	0	0	0	0	0	0	0	0	0	0	0	0	0	0	0	0	0	0	0	0	0	0	0	0	0	0	0	0	0	0	0	0	0	0
	efrA	0.0780726	0	0	0	0	0	0	0	0	0	0	0	0	0	0	0	0	0	0	0	0	0	0	0	1.61231	0	0	0	0	0	0	0	0	0	2.2393	0	0	0	0	0	0	0	0	0	0	0	0	0
	NDM-18	0.0746482	0	0	0	0	0	0	0	0	0	0	0	0	0	0	0	0	0	0	0	0	0	0	0	0	0	0	0	0	0	0	0	0	0	0	0	0	0	0	0	0	0	0	0	0	0	0	0
	OXA-31	0.0722382	0	0	0	0	0	0	0	0	0	0	0	0	0	0	0	0	0	0	0	0	0	0	0	0	0	0	0	0	0	0	0	0	0	0	0	0	0	0	0	0	0	0	0	0	0	0	0
	dfrA30	0.0692035	0	0	0	0	0	0	0	0	0	0	0	0	0	0	0	0	0	0	0	0	0	0	0	0	0	0	0	0	0	0	0	0	0	0	0	0	0	0	0	0	0	0	0	0	0	0	0
	emeA	0.0671078	0	0	0	0	0	0	0	0	0	0	0	0	0	0	0	0	0	0	0	0	0	0	0	1.00769	0	0	0	0	0	0	0	0	0	2.66583	0	0	0	0	0	0	0	0	0	0	0	0	0
	AAC(6_)-Iid	0.0640567	0	0	0	0	0	0	0	0	0	0	0	0	0	0	0	0	0	0	0	0	0	0	0	8.06155	0	0	0	0	0	0	0	0	0	0	0	0	0	0	0	0	0	0	0	0	0	0	0
	APH(2	0.0633384	0	0	0	0	0	0.0350706	0	0	0	0	0	2.25571	0	0	0	0	0	0	0	0	0	0.0440998	0	0.125743	0	0	0	0	0	0	0	0.0719126	0	0	0	0	0	0	0	0	0	0	0	0	0	0	0
	Erm(47)	0.061374	0	0	0	0	0	0	0	0	0	0	0	0	0	0	0	0	0	0	0	0	0	0	0	0	0	0	0	0	0	0	0	0	0	0.631381	0	0	0	0	0	0	0	0	0	0	0	0	0
	aadA16	0.0556612	0	0	0	0	0	0	0	0	0	0	0	0	0	0	0	0	0	0	0	0	0	0	0	0	0	0	0	0	0	0	0	0	0	0	0	0	0	0	0	0	0	0	0	0	0	0	0
	pmrA	0.0548917	0	0	0	0	0	0	0	0	0	0	0	0	0	0	0	0	0	0	0	0	0	1.3049	0	0	0	0	0	0	0	0	0	0	0	0	0	0	0	0	0	0	0	0	0	0	0	0	1.16336
	CrcB	0.0537123	0	0	0	0	0	0	0	0	0	0	0	0	0	0	0	0	0	0	0	0	0	0	0	0	0	0	0	0	0	0	0	0	0	0	0	0	0	0	0	0	0	0	0	0	0	0	0
	APH(2	0.0533209	0	0	0	0	0	0	0	0	0	0	0	0	0.566375	0	0	0.414868	0	0	1.71784	0	0	0	0	0	0	0	0	0	0	0.738134	0	0	0	0	0	0	0.411051	0	0	0	0	0	0	0	0	0	0
	OKP-B-3	0.0531133	0	0	0	0	0	0	0	0	0	0	0	0	0	0	0	0	0	0	0	0	0	0	0	0	0	0	0	0	0	0	0	0	0	0	0	0	0	0	1.1506	0	0	0	0	0	0	0	1.00824
	ACT-48	0.0518256	0	0	0	0	0	0	0	0	0	0	0	0	0	0	0	0	0	0	0	0	0	0	0	0	0	0	0	0	0	0	0	0	0	0	0	0	0	0	0	0	0	0	0	0	1.89808	0	0
	RlmA(II)	0.0505584	0.706056	0	0	0	0	0	0	0.628255	0	0	0	0	0	0	0	0	0	0	0	0	0	0	0	0	0	0	0	0	0	0	0.638158	0	0	0	0	0.682301	0	0	0	0	0	0	0	0	0	0	0
	ACT-59	0.0504304	0	0	0	0	0	0	0	0	0	0	0	0	0	0	0	0	0	0	0	0	0	0	0	0	0	0	0	0	0	0	0	0	0	0	0	0	0	0	0	0	0	0	0	0	0	0	0
	lsaC	0.050137	0	0	0	0	0	0	0	0	0	0	2.03692	0	0	0	0.674454	0	0	0	0	0	0	0	0	0	0	0	0	0	0	0	0	0	0	0.695434	0	0	0	0	0	0	0	0	0	0	0	0	0
	tet(X1)	0.0468076	0	0	0	0	0	0	0	0	0	0	0	0	0	0	0	0	0	0	0	0	0	0	0	0	0	0	0	0	0	0	0	0	0	0	0	0	0	0	0	0	0	0	0	0	0	0	0
	AAC(3)-Ia	0.0446097	0	0	0	0	0	0	0	0	0	0	0	0	0	0.309131	0	0.309768	0	0	0	0	0	0	0	0	0.328869	0	0	0	0	0	0	0	0	0	0	0	0	0	0.345181	0	0	0	0.32655	0	0	0	0
	APH(3_)-VIIa	0.0442848	0	0.226683	0	0	0	0	0	0	0	0	0	0	0	0	0	0	0	0.439045	0	0	0	0	0	0	0	0	0	0	0	0	0	0	0	0	0	0	0	0	0	0	0	0	0	0	0	0	0
	tet(X4)	0.0420763	0	0	0	0	0	0	0	0	0	0	0	0	0	0	0	0	0	0	0	0	0	0	0	0	0	0	0	0	0	0	0	0	0	0	0	0	0	0	0	0	0	0	0	0	0	0	0
	qnrE1	0.0419725	0	0	0	0	0	0	0	2.15402	0	0	0	0	0	0	0	0	0	0	0	0	0	0	0	2.3033	0	0	0	0	0	0	0	0	0	0	0	0	0	0	0	0	0	0	0	0	3.09773	0	0
	AAC(6_)-Im	0.0416794	0	0	0	0	0	0	0	0	0	0	0	0	1.02577	0	0	0	0	0	0	0	0	0	0	0	0	0	0	0	0	0	0	0	0	0	0	0	0.657681	0	0	0	0	0	0	0	0	0	0
	BLMT	0.0401768	0	0	0	0	0	0	0	0	0	0	0	0	0	0	0	0	0	0	0	0	0	0	0	0	0	0	0	0	0	0	0	0	0	0	0	0	0	0	0	0	0	0	0	0	0	0	0
	dfrE	0.0398748	0	0	0	0	0	0	0	0	0	0.171527	0	0	0	0	0	0	0	0	0	0	0	0	0	0.585113	0	0	0	0	0	0	0	0	0	2.12836	0	0	0	0	0	0	0	0	0	0	0	0	0
	fexA	0.0389057	0	0	0	0	0	0	0	0	0	0	0	0	0	0	0	0	0	0	0	0	0.465816	0	0	0	0	0	0	0	0	0	0	0	0	0	0	0	0	0	0	0	0	0	0	0	0	0	0
	QnrD2	0.0383655	0	0	0.915106	0	0	0	0	0	0	0	0	0	0.549518	0	0	0	0	0	0	0	0	0	0	0	0	0	0	0	0	0	0	0	0	0	0	0	0	0	0	0	0	0	0	0	0	0	0
	efmA	0.0358238	0	0	0	0	0	0	0	0	0	0	0	0	0	0	0	0	0	0	0	0	0	0	0	0	0	0.321224	0	0	0	0	0	0	0	0	0	0	0	0	0.243466	0	0	0.150708	0	0	0	0	0
	tet(44)	0.032013	0	0	0	0	0	0	0	0	0	0	0	0	0	0	0	0	0	0	0	0	0	0	0	0	0	0	0	0	0	0	0	0	0	0	0	0	0	0	0	0	0	0	0	0	0	0	0
	MIR-14	0.0312495	0	0	0	0	0	0	0	0	0	0	0	0	0	0	0	0	0	0	0	0	0	0	0	0	0	0	0	0	0	0	0	0	0	0	0	0	0	0	0	0	0	0	0	0	0	0	0
	Cper_mprF	0.030926	0	0	0	0	0	0	0	0	0	0	0.115534	0	0	0	0	0	0	0	0	0	0	0	0	0	0	0	0	0	0.113554	0	0	0	0	0	0	0	0	0	0	0	0	0	0	0	0	0	0
	mdeA	0.0308369	0	0	0	0	0	0	0	0	0	0	0	0	0	0	0	0	0	0	0	0	0	0	0	0	0	1.39663	0	0	0	0	0	0	0	0	0	0	0	0	0	0	0	0	0	0	0	0	0
	APH(3_)-IIa	0.0305699	0	0	0	0	0	0	0	0	0	0	0	0	0	0	0	0	0	0	0	0	0	0	0	0	0	0	0	0	0	0	0	0	0	0	0	0	0	0	0	0	0	0	0	0	0	0	0
	OKP-D-1	0.0291345	0	0	0	0	0	0	0	0	0	0	0	0	0	0	0	0	0	0	0	0	0	0	0	0	0	0	0	0	0	0	0	0	0	0	0	0	0	0	1.38072	0	0	0	0	0	0	0	0
	poxtA	0.028712	0	0	0	0	0	0	0	0	0	0	0	0	0	0	0	0	0	0	0	0	0	0	0	0	0	0	0	0	0	0	0	0	0	0	0	0	0	0	3.15165	0	0	0	0	0	0	0	0
	ACT-50	0.027292	0	0	0	0	0	0	0	0	0	0	0	0	0	0	0	0	0	0	0	0	0	0	0	0	0	0	0	0	0	0	0	0	0	0	0	4.91257	0	0	0	0	0	0	0	0	0	0	0
	tetA(60)	0.0269176	0	0	0	0.0877227	0	0	0	0.044522	0	0	0	0	0	0.0912789	0	0	0	0	0	0	0	0.100179	0	0.0952152	0	0	0.118785	0	0	0	0.0452238	0	0	0	0.0437695	0	0.107565	0	0	0	0	0.112327	0	0	0.0485728	0	0.0893129
	CTX-M-25	0.0268718	0	0	0	0	0	0	0	0	0	0	0	0	0	0	0	0	0	0	0	0	0	0	0	4.83693	0	0	0	0	0	0	0	0	0	0	0	0	0	0	0	0	0	0	0	0	0	0	0
	CMY-93	0.0268718	0	0	0	0	0	0	0	0	0	0	0	0	0	0	0	0	0	0	0	0	0	0	0	4.83693	0	0	0	0	0	0	0	0	0	0	0	0	0	0	0	0	0	0	0	0	0	0	0
	linG	0.0247073	0	0	0	0	0	0	0	0	0	0	0	0	0	0	0	0	0	0	0	0	0	0	0	0	0	0	0	0	0	0	0	0	0	0	0	0	0	0	0	0	0	0	0	0	0	0	0
	vanXY_in_vanG	0.0246127	0	0	0	0	0	0	0	0	0	0	0	0	0	0	0	0	0	0	0	0	0	0	0	0	0	0	0	0	0	0	0	0	0	0	0	0	0	0	0	0	0	0	0	0	0	0	0
	lnuA	0.0229799	0	0	0	0	0	0	0	0	0	0	0	0	0	0	0	0	0	0	0	0	0	0	0	0	0	0	0.2542	0	0	0	0	0	0	0	0	0	0	0	0	0	0	0	0	0	0	0	0
	tmrB	0.0227791	0	0	0	0	4.10023	0	0	0	0	0	0	0	0	0	0	0	0	0	0	0	0	0	0	0	0	0	0	0	0	0	0	0	0	0	0	0	0	0	0	0	0	0	0	0	0	0	0
	fexB	0.0227005	0	0	0	0	0	0	0	0	0	0	0	0	0	0	0	0	0	0	0	0	0	0	0	0	0	0	0	0	0	0	0	0	0	0	0	0	0	0	2.30121	0	0	0	0	0	0	0	0
	ORN-1	0.0206819	0	0	0	0	0	0	3.72275	0	0	0	0	0	0	0	0	0	0	0	0	0	0	0	0	0	0	0	0	0	0	0	0	0	0	0	0	0	0	0	0	0	0	0	0	0	0	0	0
	OXY-2-2	0.0205202	0	0	0	0	0	0	0	0	0	0	0	0	0	0	0	0	0	0	0	0	0	0	0	0	0	0	0	0	0	0	0.612632	0	0	0	0	0	0	0	0	0	0	0	0	0	0	0	0
	vanT_in_vanG_cl	0.0191349	0	0	0	0	0	0	0	0	0	0	0	0	0	0	0	0	0	0	0	0	0	0	0	0	0	0	0	0	0	0	0	0	0	0	0	0	0	0	0	0	0	0	0	0	0	0	0
	dfrG	0.0190322	0	0	0	0	0	0	0	0	0	0	0	0	0	0	0	0	0	0	0	0	0	0	0	0	0	0	0	0	0	0	0	0	0	0	0	0	0	0	0	0	0	0	0	0	0	0	0
	ErmA	0.0190322	0	0	0	0	0	0	0	0	0	0	0	0	0	0	0	0	0	0	0	0	0	0	0	0	0	0	0	0	0	0	0	0	0	0	0	0	0	0	0	0	0	0	0	0	0	0	0
	AAC(3)-IV	0.017488	0	0	0	0	0	0	0	0	0	0	0	0	0	0	0	0	0	0	0	0	0	0	0	0	0	0	0	0	0	0	0	0	0	0	0	0	0	0	0	0	0	0	0	0	0	0	0
	mef(B)	0.0172396	0	0	0	0	0	0	0	0	0	0	0	0	0	0	0	0	0	0	0	0	0	0	0	0	0	0	0	0	0	0	0	0	0	0	0	0	0	0	0	0	0	0	0	0	0	0	0
	vanS_in_vanD_cl	0.0169279	0	0	0	0	0	0	0	0	0	0	0	0	0	0	0	0	0	0	0	0	0	0	0	0	0	0	0	0	0	0	0	0	0	0	0	0	0	0	0	0	0	0	0	0	0	0	0
	ykkD	0.0168007	0	0	0	0	0.73437	0	0	0	0	0	0	0	0	0	0	0	0	0	0	0	0	0	0	0	0	0	0	0	0	0	0	0	0	0	0	0	0	0	0	0	0	0	0	0	0	0	0
	crxA	0.0161427	0	0	0	0	0	0	0	0	0	0	0	0	0	0	0	0	0	0	0	0	0	0	0	0	0	0	0	0	0	0	0	0	0	0	0	0	0	0	0	0	0	0	0	0	0	0	0
	ANT3Ii_AAC6_IID	0.0136546	0	0	0	0	0	0	0	0	0	0	0	0	0	0	0	0	0	0	0	0	0	0	0	0	0	0	0	0	0	0	0	0	0	0	0	0	0	0	0	0	0	0	0	0	0	0	0
	HelR	0.0123768	0	0	0	0	0	0	0	0	0	0	0	0	0	0	0	0	0	0	0	0.331729	0	0	0	0	0	0	0	0	0	0	0.957237	0	0	0	0	0	0	0	0	0	0	0	0	0	0	0	0
	dfrA27	0.0117984	0	0	0	0	0	0	0	0	0	0	0	0	0	0	0	0	0	0	0	0	0	0	0	0	0	0	0	0	0	0	0	0	0	0	0	0	0	0	0	0	0	0	0	0	0	0	0
	CTX-M-56	0.0111656	0	0	0	0	0	0	0	0	0	0	0	0	0	0	0	0	0	0	0	0	0	0	0	0	0	0	0	0	0	0.939443	0	0	0	0	0	0	0	0	0	0	0	0	0	0	0	0	0
	catA8	0.0109953	0	0	0	0	0	0	0	0	0	0.295408	0	0	0	0	0	0	0	0	0	0	0	0	0	0	0	0	0	0	0	0	0	0	0	0	0	0	0	0	0	0	0	0	0	0	0	0	0
	PC1_blaZ	0.0107618	0	0	0	0	0	0	0.350694	0	0	0	0	0	0	0	0	0	0	0	0	0	0	0	0	0	0	0	0.786184	0	0	0	0	0	0	0	0	0	0	0	0	0	0	0	0	0	0	0	0
	APH(4)-Ia	0.010429	0	0	0	0	0	0	0	0	0	0	0	0	0	0	0	0	0	0	0	0	0	0	0	0	0	0	0	0	0	0	0	0	0	0	0	0	0	0	0	0	0	0	0	0	0	0	0
	OXA-143	0.0103886	0	0	0	0	0	0	0	0	0	0	0	0	0	0	0	0	0	0	0	0	0	0	0	0	0	0	0	0	0	0	0	0	0	0	0	0	0	0	0	0	0	0	0	0	0	0	0
	vanR_in_vanC_cl	0.00898902	0	0	0	0	0	0	0	0	0	0	0	0	0	0	0	0	0	0	0	0	0	0	0	0	0	0	0	0	0	0	0	0	0	0	0	0	0	0	0	0	0	0	0	0	0	0	0
	tetB(60)	0.00872752	0	0	0	0	0	0	0	0	0	0	0	0	0	0.0416994	0	0	0	0	0	0.0429577	0	0	0	0.0434976	0	0	0	0	0	0	0	0	0	0	0	0.176711	0	0	0	0	0	0	0	0	0.0443795	0	0
	sdrM	0.00865659	0	0	0	0	0	0	0	0	0	0	0	0	0	0	0	0	0	0	0	0	0	0	0	0	0	0	0	0	0	0	0	0	0	0	0	0	0	0	0	0	0	0	0	0	0	0	0
	optrA	0.00863951	0	0	0	0	0	0	0	0	0	0	0	0	0	0	0	0	0	0	0	0	0	0	0	0	0	0	0	0	0	0	0	0	0	0	0	0	0	0	0	0	0	0	0	0	0	0	0
	OXA-569	0.00859893	0	0	0	0	0	0	0	0	0	0	0	0	0	0	0	0	0	0	0	0	0	0	0	0	0	0	0.338933	0	0	0	0	0	0	0	0	0	0	0	0	0	0.264876	0	0	0	0	0	0
	apmA	0.00792177	0	0	0	0	0	0	0	0	0	0	0	0	0	0	0	0	0	0	0	0	0	0	0	0.828242	0	0	0	0	0	0	0	0	0	0	0	0	0	0	0	0	0	0	0	0	0	0	0
	mepR	0.00784815	0	0	0	0	0	0	0	0	0	0	0	0	0	0	0	0	0	0	0	0	0	0	0	0	0	0	0	0	0	0	0	0	0	0	0	0	0.561435	0	0	0	0	0	0	0	0	0	0
	ACT-22	0.00740152	0	0	0	0	0	0	0	0	0	0	0	0	0	0	0	0	0	0	0	0	0	0	0	0	0	0	0	0	0	0	0	0	0	0	0	0	0	0	0	0	0	0	0	0	0	0	0
	OXA-926	0.00716996	0	0	0	0	0	0	0	0	0	0	0	0	0	0	0	0	0	0	0	0	0	0	0	0	0	0	0	0	0	0	0	0	0	0	0	0	0	0	0	0	0	0	0	0	0	0	0
	tet(D)	0.00699919	0	0	0	0	0	0	0	0	0	0	0	0	0	0	0	0	0	0	0	0	0	0	0	0	0	0	0	0	0	0	0	0	0	0	0	0	0	0	0	0	0	0	0	0	0	0	0
	PLA-1	0.00637894	0	0	0	0	0	0	0	0	0	0	0	0	0	0	0	0	0	0	0	0	0	0	0	0	0	0	0	0	0	1.14821	0	0	0	0	0	0	0	0	0	0	0	0	0	0	0	0	0
	CDD-2	0.00584489	0	0	0	0	0	0	1.05208	0	0	0	0	0	0	0	0	0	0	0	0	0	0	0	0	0	0	0	0	0	0	0	0	0	0	0	0	0	0	0	0	0	0	0	0	0	0	0	0
	OXA-46	0.0057536	0	0	0	0	0	0	0	0	0	0	0	0	0	0	0	0	0	0	0	0	0	0	0	0	0	0	0	0	0	0	0	0	0	0	0	0	0	0	0	0	0	0	0	1.03565	0	0	0
	mcr-10_1	0.00559672	0	0	0	0	0	0	0	0	0	0	0	0	0	0	0	0	0	0	0	0	0	0	0	0	0	0	0	0	0	0	0	0	0	0	0	0	0	0	0	0	0	0	0	0	0	0	0
	MCR-9_1	0.00523369	0	0	0	0	0	0	0	0	0	0	0	0	0	0	0	0	0	0	0	0	0	0	0	0	0	0	0	0	0	0	0	0	0	0	0	0	0	0	0	0	0	0	0	0	0	0	0
	aadA27	0.00482557	0	0	0	0.297088	0	0	0	0	0	0	0	0	0	0	0	0	0	0	0	0	0	0	0	0	0	0	0	0	0	0	0	0	0	0	0	0	0	0	0	0	0.264876	0	0	0	0	0	0
	cdeA	0.0046356	0	0	0	0	0	0	0.834409	0	0	0	0	0	0	0	0	0	0	0	0	0	0	0	0	0	0	0	0	0	0	0	0	0	0	0	0	0	0	0	0	0	0	0	0	0	0	0	0
	AAC(3)-VIa	0.00426286	0	0	0	0	0	0	0	0	0	0	0	0	0	0	0	0	0	0	0	0	0	0	0	0	0	0	0	0	0	0	0	0	0	0	0	0	0	0	0	0	0	0	0	0	0	0	0
	bmr	0.0041741	0	0	0	0	0	0	0	0	0	0	0	0	0	0	0	0	0	0	0	0	0	0	0	0	0	0	0	0	0	0	0	0	0	0	0	0	0	0	0	0	0	0	0	0	0	0	0
	Kpne_acrA	0.00402427	0	0	0	0	0	0	0	0	0	0	0	0	0	0	0	0	0	0	0	0	0	0	0	0	0	0	0	0	0	0	0	0	0	0	0	0	0	0	0	0	0	0	0	0	0	0	0
	OXY-6-3	0.00391577	0	0	0	0	0	0	0	0	0	0	0	0	0	0	0	0	0	0	0	0	0	0	0	0	0	0	0	0	0	0	0	0	0	0	0	0	0	0	0	0	0	0	0	0	0	0	0
	CTX-M-8	0.00386352	0	0	0	0	0	0	0	0	0	0	0	0	0	0	0	0	0	0	0	0	0	0	0	0	0	0	0	0	0	0	0	0	0	0.695434	0	0	0	0	0	0	0	0	0	0	0	0	0
	aadA4	0.00380632	0	0	0	0	0	0	0	0	0	0	0	0	0	0	0	0	0	0	0	0	0	0	0	0	0	0	0	0	0	0	0	0	0	0	0	0	0	0	0	0	0	0	0	0	0	0	0
	IMP-12	0.00361017	0	0	0	0	0	0	0	0	0	0	0	0	0	0	0	0	0	0	0	0	0	0	0	0	0	0	0	0.649831	0	0	0	0	0	0	0	0	0	0	0	0	0	0	0	0	0	0	0
	catB8	0.00355691	0	0	0	0	0	0	0	0	0	0	0	0	0	0	0	0	0	0	0	0	0	0	0	0	0	0	0	0	0	0	0	0	0	0	0	0	0	0	0	0	0	0	0	0	0	0	0
	APH(9)-Ia	0.00351909	0	0	0	0	0	0	0	0	0	0	0	0	0	0	0	0	0	0	0	0	0	0	0	0	0	0	0	0	0	0	0	0	0.633437	0	0	0	0	0	0	0	0	0	0	0	0	0	0
	OXA-372	0.00351406	0	0	0	0	0	0	0	0	0	0	0	0	0	0	0	0	0	0	0	0	0	0	0	0	0	0	0	0	0	0	0	0	0	0	0	0	0	0	0	0	0	0	0	0	0	0	0
	GOB-25	0.00344469	0	0	0	0	0	0	0	0	0.288408	0	0	0	0	0	0	0	0	0	0	0	0	0	0	0	0	0	0	0	0	0	0	0	0	0	0	0	0	0	0	0	0	0	0	0	0	0	0
	FosA3	0.00337598	0	0	0	0	0	0	0	0	0	0	0	0	0	0	0	0	0	0	0	0	0	0	0	0	0	0	0	0	0	0	0	0	0	0	0	0	0	0	0	0	0	0	0	0	0	0	0
	Ecol_mdfA	0.00329072	0	0	0	0	0	0	0	0	0	0	0	0	0	0	0	0	0	0	0	0	0	0	0	0	0	0	0	0	0	0	0	0	0	0	0	0	0	0	0	0	0	0	0	0	0	0	0
	FosA4	0.00327523	0	0	0	0	0	0	0	0	0	0	0	0	0	0	0	0	0	0	0	0	0	0	0	0	0	0	0	0	0	0	0	0	0	0	0	0	0	0	0	0	0	0	0	0	0	0	0
	FosA7_5	0.00326394	0	0	0	0	0	0	0	0	0	0	0	0	0	0	0	0	0	0	0	0	0	0	0	0	0	0	0	0	0	0	0	0	0	0	0	0	0	0	0	0	0	0	0	0	0	0	0
	Saur_FosB	0.00320077	0	0	0	0	0	0	0.576139	0	0	0	0	0	0	0	0	0	0	0	0	0	0	0	0	0	0	0	0	0	0	0	0	0	0	0	0	0	0	0	0	0	0	0	0	0	0	0	0
	FosA2	0.00279915	0	0	0	0	0	0	0	0	0	0	0	0	0	0	0	0	0	0	0	0	0	0	0	0.503847	0	0	0	0	0	0	0	0	0	0	0	0	0	0	0	0	0	0	0	0	0	0	0
	IMP-27	0.00185117	0	0	0	0	0	0	0	0	0	0	0	0	0	0	0	0	0	0	0	0	0	0	0	0	0	0	0	0	0	0	0	0	0	0	0	0	0	0	0	0	0	0	0	0	0	0	0
	nimH	0.0017831	0	0	0	0	0	0	0	0	0	0	0	0	0	0	0	0	0.320957	0	0	0	0	0	0	0	0	0	0	0	0	0	0	0	0	0	0	0	0	0	0	0	0	0	0	0	0	0	0
	ErmC	0.00168041	0	0	0	0	0	0	0	0	0	0	0	0	0	0	0	0	0	0	0	0	0	0	0	0	0	0	0	0	0	0	0	0	0	0	0	0	0	0	0	0	0	0	0	0	0	0	0.302473
	AAC(2_)-IIa	0.00167192	0	0	0	0	0	0	0	0	0	0	0	0	0	0	0	0	0	0	0	0	0	0	0	0	0	0	0	0	0	0	0	0	0	0	0	0.150692	0	0	0	0	0	0	0.150253	0	0	0	0
	vanS_in_vanC_cl	0.00163437	0	0	0	0	0	0	0	0	0	0	0	0	0	0	0	0	0	0	0	0	0	0	0	0	0	0	0	0	0	0	0	0	0	0	0	0	0	0	0	0	0	0	0	0	0	0	0
	Bsub_mprF	0.00152205	0	0	0	0	0	0	0	0	0	0	0	0	0	0	0	0	0	0	0	0	0	0	0	0	0	0	0	0	0	0	0	0	0	0	0	0	0	0	0	0	0	0	0	0	0	0	0
	dfrA10	0.00109808	0	0	0	0	0	0	0	0	0	0	0	0	0	0	0	0	0	0	0	0	0	0	0	0	0	0	0	0	0	0	0	0	0	0	0	0	0	0	0	0	0	0	0	0	0	0	0
	mreA	0.000978437	0	0	0	0	0	0	0	0	0	0	0	0	0	0	0	0	0	0	0	0	0	0	0	0	0	0	0	0	0	0	0	0	0	0	0	0	0	0	0	0	0	0	0	0	0	0	0
	fusC	0.000715861	0	0	0	0	0	0	0	0	0	0	0	0	0	0	0	0	0	0	0	0	0	0	0	0	0	0	0	0	0	0	0	0	0	0	0	0	0	0	0	0	0	0	0	0	0	0	0
	tet(36)	0.000680766	0	0	0	0	0	0	0	0	0	0	0	0	0	0	0	0	0	0	0	0	0	0	0	0	0	0	0	0	0	0	0	0	0	0	0	0	0	0	0	0	0	0	0	0	0	0	0
	fusB	0.00030572	0	0	0	0	0	0	0	0	0	0	0	0	0	0	0	0	0	0	0	0	0	0	0	0	0	0	0	0	0	0	0	0	0	0	0	0	0	0	0	0	0.0550297	0	0	0	0	0	0
[truncated: 133 more columns]
